# Supplementary material for: Detecting the Molecular System Signatures of Idiopathic Pulmonary Fibrosis through Integrated Genomic Analysis
Source: Sci Rep. 2017 May 8;7:1554. doi: 10.1038/s41598-017-01765-6 (PMC5431532; doi:10.1038/s41598-017-01765-6)
Supplement: Supplementary file 2 — Supplementary Dataset 1 [file 41598_2017_1765_MOESM2_ESM.xls]

## Sheet: Sheet1
Supplementary Dataset 1: List of Feed-Forward loops captured in different DEG sets (39 genes Set A, 737 genes Set B)
Set A 3 node miRNA-FFL
miRNA	Status in IPF	TF	Gene	Status in IPF	Significance p-value
hsa-miR-10a*	UP	AFF3	CYP51A1	DOWN	0
hsa-miR-10a*	UP	AFF3	FZD5	DOWN	0
hsa-miR-10a*	UP	AFF3	HMGCS1	DOWN	0
hsa-miR-10a*	UP	AFF3	INSIG1	DOWN	0
hsa-miR-10a*	UP	AFF3	TMEM97	DOWN	0
hsa-miR-126	DOWN	PRDM1	DIO2	UP	0
hsa-miR-132*	UP	USF1	EPB41L5	DOWN	0
hsa-miR-132*	UP	USF1	FZD5	DOWN	0
hsa-miR-133a	UP	CEBPA	CAV2	DOWN	0
hsa-miR-133a	UP	CEBPA	CRTAC1	DOWN	0.002
hsa-miR-133a	UP	CEBPA	EPB41L5	DOWN	0.001
hsa-miR-133a	UP	CEBPA	FZD5	DOWN	0.005
hsa-miR-133a	UP	CEBPA	SLC39A8	DOWN	0.003
hsa-miR-133a	UP	CEBPA	TMEM97	DOWN	0.001
hsa-miR-133a	UP	FOXA2	CRTAC1	DOWN	0
hsa-miR-133a	UP	FOXA2	FZD5	DOWN	0.001
hsa-miR-133a	UP	FOXA2	SLC39A8	DOWN	0.002
hsa-miR-133a	UP	USF1	CRTAC1	DOWN	0.003
hsa-miR-133a	UP	USF1	EPB41L5	DOWN	0.005
hsa-miR-133a	UP	USF1	FZD5	DOWN	0.016
hsa-miR-133a	UP	USF1	SLC39A8	DOWN	0.011
hsa-miR-133a	UP	USF1	TMEM97	DOWN	0.003
hsa-miR-143	UP	USF1	EPB41L5	DOWN	0.001
hsa-miR-143	UP	USF1	FZD5	DOWN	0.005
hsa-miR-143	UP	USF1	SLC39A8	DOWN	0.002
hsa-miR-143	UP	USF1	TMEM97	DOWN	0
hsa-miR-17*	DOWN	EZH2	DCLK1	UP	0
hsa-miR-17*	DOWN	EZH2	LTBP1	UP	0
hsa-miR-17*	DOWN	EZH2	PCDH7	UP	0
hsa-miR-17*	DOWN	EZH2	SYTL2	UP	0
hsa-miR-17*	DOWN	EZH2	TSHZ2	UP	0
hsa-miR-17*	DOWN	POU5F1	LTBP1	UP	0
hsa-miR-17*	DOWN	POU5F1	PCDH7	UP	0
hsa-miR-181a	DOWN	NFATC2	DCLK1	UP	0
hsa-miR-181a	DOWN	NFATC2	PTGFRN	UP	0
hsa-miR-181a	DOWN	TP63	CDH3	UP	0
hsa-miR-181a	DOWN	TP63	DCLK1	UP	0
hsa-miR-181a	DOWN	TP63	PTGFRN	UP	0
hsa-miR-181d	DOWN	PRDM1	DIO2	UP	0
hsa-miR-18a	DOWN	TCF4/TCF7L2	PAMR1	UP	0
hsa-miR-199b-5p	UP	ID1	CYP51A1	DOWN	0
hsa-miR-199b-5p	UP	ID1	FAM167A	DOWN	0.001
hsa-miR-199b-5p	UP	ID1	HMGCS1	DOWN	0
hsa-miR-199b-5p	UP	ID1	INSIG1	DOWN	0.004
hsa-miR-199b-5p	UP	ID1	TMEM97	DOWN	0
hsa-miR-199b-5p	UP	SMAD6	FAM167A	DOWN	0.001
hsa-miR-1	UP	FOXA2	FZD5	DOWN	0.002
hsa-miR-1	UP	FOXA2	SLC39A8	DOWN	0
hsa-miR-205	UP	CEBPA	CYP51A1	DOWN	0.001
hsa-miR-205	UP	CEBPA	SCN1A	DOWN	0
hsa-miR-205	UP	CEBPA	SDR16C5	DOWN	0
hsa-miR-205	UP	HOPX	CYP51A1	DOWN	0
hsa-miR-205	UP	HOPX	SCN1A	DOWN	0
hsa-miR-205	UP	HOPX	SDR16C5	DOWN	0
hsa-miR-210	DOWN	MYOCD	DIO2	UP	0.001
hsa-miR-210	DOWN	MYOCD	MMP16	UP	0.002
hsa-miR-210	DOWN	RUNX2	DCLK1	UP	0.003
hsa-miR-210	DOWN	RUNX2	DIO2	UP	0.001
hsa-miR-210	DOWN	RUNX2	MMP16	UP	0
hsa-miR-210	DOWN	RUNX2	PCDH7	UP	0.001
hsa-miR-210	DOWN	SIX1	PCDH7	UP	0.002
hsa-miR-210	DOWN	SIX1	PTGFRN	UP	0.002
hsa-miR-210	DOWN	SIX1	TSPAN11	UP	0
hsa-miR-210	DOWN	TP63	DCLK1	UP	0.008
hsa-miR-210	DOWN	TP63	DIO2	UP	0.006
hsa-miR-210	DOWN	TP63	IGFBP4	UP	0.004
hsa-miR-210	DOWN	TP63	PCDH7	UP	0.004
hsa-miR-210	DOWN	TP63	PTGFRN	UP	0.003
hsa-miR-210	DOWN	TP63	THY1	UP	0.001
hsa-miR-210	DOWN	TP63	TSPAN11	UP	0.002
hsa-miR-214*	UP	ID1	CRTAC1	DOWN	0
hsa-miR-214*	UP	ID1	EPB41L5	DOWN	0
hsa-miR-214*	UP	ID1	FZD5	DOWN	0
hsa-miR-214*	UP	SMAD6	CRTAC1	DOWN	0
hsa-miR-214*	UP	SMAD6	EPB41L5	DOWN	0
hsa-miR-214*	UP	SMAD6	FZD5	DOWN	0
hsa-miR-214*	UP	USF1	CRTAC1	DOWN	0.001
hsa-miR-214*	UP	USF1	EPB41L5	DOWN	0
hsa-miR-214*	UP	USF1	FZD5	DOWN	0.003
hsa-miR-23b*	UP	TCF4/TCF7L2	CAV2	DOWN	0.001
hsa-miR-23b*	UP	TCF4/TCF7L2	CYP51A1	DOWN	0.002
hsa-miR-23b*	UP	TCF4/TCF7L2	EPB41L5	DOWN	0.004
hsa-miR-23b*	UP	TCF4/TCF7L2	FZD5	DOWN	0.005
hsa-miR-23b*	UP	TCF4/TCF7L2	HMGCR	DOWN	0.001
hsa-miR-23b*	UP	TCF4/TCF7L2	INSIG1	DOWN	0.001
hsa-miR-302d	UP	AFF3	CAV2	DOWN	0
hsa-miR-302d	UP	AFF3	EPB41L5	DOWN	0
hsa-miR-302d	UP	AFF3	FZD5	DOWN	0
hsa-miR-302d	UP	USF1	EPB41L5	DOWN	0.001
hsa-miR-302d	UP	USF1	FZD5	DOWN	0.004
hsa-miR-30a	DOWN	BHLHE22	DCLK1	UP	0.008
hsa-miR-30a	DOWN	BHLHE22	DIO2	UP	0.006
hsa-miR-30a	DOWN	BHLHE22	TSHZ2	UP	0.001
hsa-miR-30a	DOWN	PRDM1	DIO2	UP	0.001
hsa-miR-30a	DOWN	RUNX2	DCLK1	UP	0.006
hsa-miR-30a	DOWN	RUNX2	DIO2	UP	0.003
hsa-miR-30a	DOWN	RUNX2	PCDH7	UP	0.006
hsa-miR-30a	DOWN	RUNX2	SYTL2	UP	0.013
hsa-miR-30a	DOWN	SIX4	CXCL14	UP	0
hsa-miR-30a	DOWN	SIX4	DCLK1	UP	0.004
hsa-miR-30a	DOWN	SIX4	DIO2	UP	0.005
hsa-miR-30a	DOWN	SIX4	PCDH7	UP	0
hsa-miR-30a	DOWN	SIX4	PDLIM4	UP	0.001
hsa-miR-30a	DOWN	SIX4	SYTL2	UP	0.008
hsa-miR-30a	DOWN	SIX4	TSHZ2	UP	0.001
hsa-miR-30a	DOWN	SIX4	TSPAN11	UP	0.001
hsa-miR-30a	DOWN	XBP1	CXCL14	UP	0.001
hsa-miR-30a	DOWN	XBP1	DCLK1	UP	0.02
hsa-miR-30a	DOWN	XBP1	DIO2	UP	0.012
hsa-miR-30a	DOWN	XBP1	PCDH7	UP	0.015
hsa-miR-30a	DOWN	XBP1	PDLIM4	UP	0.011
hsa-miR-30a	DOWN	XBP1	PTGFRN	UP	0.016
hsa-miR-30a	DOWN	XBP1	SYTL2	UP	0.024
hsa-miR-30a	DOWN	XBP1	TSHZ2	UP	0.018
hsa-miR-30a	DOWN	XBP1	TSPAN11	UP	0.008
hsa-miR-30b*	DOWN	AR	DIO2	UP	0
hsa-miR-30b	DOWN	AR	IGFBP4	UP	0
hsa-miR-30b*	DOWN	AR	PDLIM4	UP	0
hsa-miR-30b*	DOWN	ESR2	DIO2	UP	0
hsa-miR-30b*	DOWN	NFATC2	DIO2	UP	0
hsa-miR-30b	DOWN	NFATC2	IGFBP4	UP	0.001
hsa-miR-30b*	DOWN	NFATC2	PDLIM4	UP	0
hsa-miR-30b*	DOWN	PRDM1	DIO2	UP	0.001
hsa-miR-30d*	DOWN	BHLHE22	DIO2	UP	0
hsa-miR-30d*	DOWN	BHLHE22	KCNMA1	UP	0
hsa-miR-30d*	DOWN	BHLHE22	TSHZ2	UP	0
hsa-miR-30d*	DOWN	BHLHE40	KCNMA1	UP	0
hsa-miR-30d*	DOWN	EZH2	KCNMA1	UP	0
hsa-miR-30d*	DOWN	EZH2	SYTL2	UP	0
hsa-miR-30d*	DOWN	EZH2	TSHZ2	UP	0
hsa-miR-30d*	DOWN	RUNX1	DIO2	UP	0
hsa-miR-30d*	DOWN	RUNX1	KCNMA1	UP	0
hsa-miR-30d*	DOWN	RUNX1	SFRP2	UP	0
hsa-miR-30d*	DOWN	RUNX1	SYTL2	UP	0
hsa-miR-30d*	DOWN	RUNX1	TSPAN11	UP	0
hsa-miR-30d*	DOWN	RUNX2	DIO2	UP	0
hsa-miR-30d*	DOWN	RUNX2	KCNMA1	UP	0
hsa-miR-30d*	DOWN	RUNX2	SYTL2	UP	0
hsa-miR-30d*	DOWN	XBP1	CXCL14	UP	0
hsa-miR-30d*	DOWN	XBP1	DIO2	UP	0
hsa-miR-30d*	DOWN	XBP1	KCNMA1	UP	0
hsa-miR-30d*	DOWN	XBP1	PDLIM4	UP	0
hsa-miR-30d*	DOWN	XBP1	SYTL2	UP	0
hsa-miR-30d*	DOWN	XBP1	TSHZ2	UP	0
hsa-miR-30d*	DOWN	XBP1	TSPAN11	UP	0
hsa-miR-30d*	DOWN	ZNF217	KCNMA1	UP	0
hsa-miR-30d*	DOWN	ZNF217	SYTL2	UP	0
hsa-miR-30e	DOWN	BHLHE22	DCLK1	UP	0.005
hsa-miR-30e	DOWN	BHLHE22	DIO2	UP	0.005
hsa-miR-30e	DOWN	BHLHE22	TSHZ2	UP	0.002
hsa-miR-30e	DOWN	PRDM1	DIO2	UP	0.002
hsa-miR-30e	DOWN	RUNX1	DCLK1	UP	0.014
hsa-miR-30e	DOWN	RUNX1	DIO2	UP	0.008
hsa-miR-30e	DOWN	RUNX1	PTGFRN	UP	0.011
hsa-miR-30e	DOWN	RUNX1	SFRP2	UP	0.002
hsa-miR-30e	DOWN	RUNX1	SYTL2	UP	0.024
hsa-miR-30e	DOWN	RUNX1	TSPAN11	UP	0.004
hsa-miR-30e	DOWN	RUNX2	DCLK1	UP	0.007
hsa-miR-30e	DOWN	RUNX2	DIO2	UP	0.003
hsa-miR-30e	DOWN	RUNX2	PCDH7	UP	0.006
hsa-miR-30e	DOWN	RUNX2	SYTL2	UP	0.015
hsa-miR-30e	DOWN	XBP1	CXCL14	UP	0
hsa-miR-30e	DOWN	XBP1	DCLK1	UP	0.021
hsa-miR-30e	DOWN	XBP1	DIO2	UP	0.019
hsa-miR-30e	DOWN	XBP1	PCDH7	UP	0.025
hsa-miR-30e	DOWN	XBP1	PDLIM4	UP	0.011
hsa-miR-30e	DOWN	XBP1	PTGFRN	UP	0.018
hsa-miR-30e	DOWN	XBP1	SYTL2	UP	0.033
hsa-miR-30e	DOWN	XBP1	TSHZ2	UP	0.014
hsa-miR-30e	DOWN	XBP1	TSPAN11	UP	0.011
hsa-miR-30e	DOWN	ZNF217	DCLK1	UP	0.003
hsa-miR-30e	DOWN	ZNF217	SYTL2	UP	0.002
hsa-miR-31	UP	CEBPA	CYP51A1	DOWN	0.002
hsa-miR-31	UP	CEBPA	HMGCR	DOWN	0.004
hsa-miR-31	UP	CEBPA	INSIG1	DOWN	0
hsa-miR-31	UP	CEBPA	SCN1A	DOWN	0
hsa-miR-33b*	DOWN	RUNX1	PTGFRN	UP	0
hsa-miR-345	DOWN	RUNX1	DIO2	UP	0.009
hsa-miR-345	DOWN	RUNX1	PAMR1	UP	0.002
hsa-miR-345	DOWN	RUNX1	PTGFRN	UP	0.006
hsa-miR-345	DOWN	RUNX1	SFRP2	UP	0.001
hsa-miR-345	DOWN	RUNX1	TSPAN11	UP	0.001
hsa-miR-34b	UP	USF1	FZD5	DOWN	0
hsa-miR-34c-3p	UP	KLF6	FZD5	DOWN	0.001
hsa-miR-34c-3p	UP	KLF6	SLC39A8	DOWN	0.001
hsa-miR-34c-3p	UP	KLF6	WWC2	DOWN	0.002
hsa-miR-34c-3p	UP	TAL1	FZD5	DOWN	0.001
hsa-miR-34c-3p	UP	TAL1	INSIG1	DOWN	0.001
hsa-miR-34c-3p	UP	TAL1	SLC39A8	DOWN	0.001
hsa-miR-34c-3p	UP	TAL1	WWC2	DOWN	0
hsa-miR-34c-5p	UP	USF1	TMEM97	DOWN	0
hsa-miR-376a*	UP	ERG	FAM167A	DOWN	0
hsa-miR-376a*	UP	FOS	FAM167A	DOWN	0
hsa-miR-376a*	UP	PML	FAM167A	DOWN	0
hsa-miR-382	UP	ATF1	HMGCS1	DOWN	0
hsa-miR-410	UP	USF1	EPB41L5	DOWN	0
hsa-miR-410	UP	USF1	FZD5	DOWN	0.006
hsa-miR-410	UP	USF1	HMGCS1	DOWN	0.001
hsa-miR-410	UP	USF1	SLC39A8	DOWN	0.003
hsa-miR-493*	UP	TAL1	FAM167A	DOWN	0
hsa-miR-493*	UP	TAL1	WWC2	DOWN	0
hsa-miR-495	UP	ERG	FAM167A	DOWN	0
hsa-miR-495	UP	ERG	WWC2	DOWN	0
hsa-miR-495	UP	FOXA2	FAM167A	DOWN	0
hsa-miR-495	UP	ID1	CAV2	DOWN	0.002
hsa-miR-495	UP	ID1	FAM167A	DOWN	0.002
hsa-miR-495	UP	ID1	WWC2	DOWN	0
hsa-miR-495	UP	JUN	CAV2	DOWN	0
hsa-miR-495	UP	JUN	FAM167A	DOWN	0.001
hsa-miR-495	UP	JUN	WWC2	DOWN	0
hsa-miR-495	UP	NKX2-1	FAM167A	DOWN	0.002
hsa-miR-495	UP	NKX2-1	WWC2	DOWN	0
hsa-miR-495	UP	TAL1	FAM167A	DOWN	0.002
hsa-miR-495	UP	TAL1	WWC2	DOWN	0.001
hsa-miR-532-5p	DOWN	MYOCD	DIO2	UP	0.001
hsa-miR-532-5p	DOWN	MYOCD	TSHZ2	UP	0.002
hsa-miR-539	UP	HOPX	CRTAC1	DOWN	0.001
hsa-miR-539	UP	HOPX	CYP51A1	DOWN	0.005
hsa-miR-539	UP	HOPX	EPB41L5	DOWN	0.006
hsa-miR-539	UP	HOPX	FZD5	DOWN	0.003
hsa-miR-539	UP	HOPX	HMGCR	DOWN	0.001
hsa-miR-539	UP	HOPX	HMGCS1	DOWN	0.001
hsa-miR-539	UP	HOPX	INSIG1	DOWN	0.002
hsa-miR-539	UP	HOPX	SCN1A	DOWN	0
hsa-miR-539	UP	HOPX	SLC39A8	DOWN	0.004
hsa-miR-539	UP	HOPX	TMEM97	DOWN	0
hsa-miR-627	DOWN	MYB	KRT17	UP	0
hsa-miR-627	DOWN	MYB	PTGFRN	UP	0
hsa-miR-627	DOWN	RUNX1	PTGFRN	UP	0.003
hsa-miR-627	DOWN	SIX4	KRT17	UP	0
hsa-miR-627	DOWN	SOX2	KRT17	UP	0
hsa-miR-627	DOWN	SOX2	PTGFRN	UP	0
hsa-miR-627	DOWN	TFAP2A	KRT17	UP	0
hsa-miR-627	DOWN	TFAP2A	PTGFRN	UP	0.002
hsa-miR-627	DOWN	TP63	KRT17	UP	0.001
hsa-miR-627	DOWN	TP63	PTGFRN	UP	0.001
hsa-miR-641	DOWN	NFATC2	DIO2	UP	0
hsa-miR-654-3p	UP	FOXA2	HMGCR	DOWN	0
hsa-miR-654-3p	UP	ID1	CAV2	DOWN	0.001
hsa-miR-654-3p	UP	ID1	EPB41L5	DOWN	0.002
hsa-miR-654-3p	UP	ID1	PAPSS2	DOWN	0
hsa-miR-654-3p	UP	USF1	EPB41L5	DOWN	0.005
hsa-miR-92b*	DOWN	ESR2	DIO2	UP	0
hsa-miR-92b*	DOWN	XBP1	DIO2	UP	0
hsa-miR-92b*	DOWN	XBP1	TSPAN11	UP	0
hsa-miR-93	DOWN	EZH2	PAMR1	UP	0
Set A 3 node TF-FFL
TF	miRNA	Status in IPF	Gene	Status in IPF	Significance p-value
ATF3	hsa-miR-539	UP	CRTAC1	DOWN	0
CSRNP1	hsa-miR-133b	UP	EPB41L5	DOWN	0
CSRNP1	hsa-miR-133b	UP	FZD5	DOWN	0.003
ERG	hsa-miR-30a	DOWN	PCDH7	UP	0.004
ERG	hsa-miR-30a	DOWN	SYTL2	UP	0.012
FLI1	hsa-miR-30a	DOWN	SYTL2	UP	0.014
NFATC1	hsa-miR-539	UP	EPB41L5	DOWN	0.007
NFE2	hsa-miR-214*	UP	CRTAC1	DOWN	0.001
NFE2	hsa-miR-214*	UP	EPB41L5	DOWN	0.002
NFE2	hsa-miR-214	UP	FZD5	DOWN	0.001
NFE2	hsa-miR-214*	UP	FZD5	DOWN	0.003
STAT1	hsa-miR-155	UP	EPB41L5	DOWN	0
STAT1	hsa-miR-155	UP	FZD5	DOWN	0.005
ZNF143	hsa-miR-214*	UP	CRTAC1	DOWN	0.004
ZNF143	hsa-miR-214	UP	FZD5	DOWN	0.004
ZNF143	hsa-miR-214*	UP	FZD5	DOWN	0.011
ZNF143	hsa-miR-632	DOWN	PCDH7	UP	0.002
Set A 4 node miRNA-FFL
miRNA	Status in IPF	TF	Gene	Gene	Status in IPF	Significance p-value
hsa-miR-10a*	UP	AFF3	CYP51A1	HMGCS1	DOWN	0
hsa-miR-10a*	UP	AFF3	HMGCS1	INSIG1	DOWN	0
hsa-miR-199b-5p	UP	ID1	CYP51A1	HMGCS1	DOWN	0
hsa-miR-199b-5p	UP	ID1	HMGCS1	INSIG1	DOWN	0
hsa-miR-23b*	UP	TCF4/TCF7L2	CYP51A1	HMGCR	DOWN	0
hsa-miR-23b*	UP	TCF4/TCF7L2	HMGCR	INSIG1	DOWN	0
hsa-miR-31	UP	CEBPA	CYP51A1	HMGCR	DOWN	0
hsa-miR-31	UP	CEBPA	HMGCR	INSIG1	DOWN	0
hsa-miR-539	UP	HOPX	CYP51A1	HMGCR	DOWN	0
hsa-miR-539	UP	HOPX	CYP51A1	HMGCS1	DOWN	0.001
hsa-miR-539	UP	HOPX	HMGCR	HMGCS1	DOWN	0
hsa-miR-539	UP	HOPX	HMGCR	INSIG1	DOWN	0
hsa-miR-539	UP	HOPX	HMGCS1	INSIG1	DOWN	0
Set B 3 node miRNA-FFL
miRNA	Status in IPF	TF	Gene	Status in IPF	Significance p-value
hsa-let-7d	DOWN	PRDM1	PLXDC1	UP	0
hsa-let-7i	DOWN	NCOR2	LTBP2	UP	0
hsa-miR-106b	DOWN	RCOR1	ADAMTSL4	UP	0
hsa-miR-106b	DOWN	TCF4/TCF7L2	ADAMTSL4	UP	0
hsa-miR-106b	DOWN	TCF4/TCF7L2	EVL	UP	0.002
hsa-miR-10a*	UP	AFF3	ABCA3	DOWN	0
hsa-miR-10a*	UP	AFF3	CYP51A1	DOWN	0
hsa-miR-10a*	UP	AFF3	FAM46B	DOWN	0
hsa-miR-10a*	UP	AFF3	FREM2	DOWN	0
hsa-miR-10a*	UP	AFF3	FZD5	DOWN	0
hsa-miR-10a*	UP	AFF3	GKN2	DOWN	0
hsa-miR-10a*	UP	AFF3	HMGCS1	DOWN	0
hsa-miR-10a*	UP	AFF3	HPCAL1	DOWN	0
hsa-miR-10a*	UP	AFF3	INSIG1	DOWN	0
hsa-miR-10a*	UP	AFF3	LAMP3	DOWN	0
hsa-miR-10a*	UP	AFF3	MACROD2	DOWN	0
hsa-miR-10a*	UP	AFF3	PFKFB2	DOWN	0
hsa-miR-10a*	UP	AFF3	SCD	DOWN	0
hsa-miR-10a*	UP	AFF3	TMEM97	DOWN	0
hsa-miR-126	DOWN	KDM5B	CCND2	UP	0
hsa-miR-126	DOWN	PRDM1	DIO2	UP	0
hsa-miR-132*	UP	USF1	ECHDC3	DOWN	0
hsa-miR-132*	UP	USF1	EPB41L5	DOWN	0
hsa-miR-132*	UP	USF1	ESYT3	DOWN	0
hsa-miR-132*	UP	USF1	FASN	DOWN	0
hsa-miR-132*	UP	USF1	FREM2	DOWN	0
hsa-miR-132*	UP	USF1	FZD5	DOWN	0
hsa-miR-132*	UP	USF1	TACC2	DOWN	0
hsa-miR-133a	UP	CEBPA	BLVRB	DOWN	0
hsa-miR-133a	UP	CEBPA	CAV2	DOWN	0
hsa-miR-133a	UP	CEBPA	CRTAC1	DOWN	0
hsa-miR-133a	UP	CEBPA	EPB41L5	DOWN	0
hsa-miR-133a	UP	CEBPA	ESYT3	DOWN	0
hsa-miR-133a	UP	CEBPA	FREM2	DOWN	0
hsa-miR-133a	UP	CEBPA	FZD5	DOWN	0
hsa-miR-133a	UP	CEBPA	HHIP	DOWN	0
hsa-miR-133a	UP	CEBPA	HPCAL1	DOWN	0
hsa-miR-133a	UP	CEBPA	LAMP3	DOWN	0
hsa-miR-133a	UP	CEBPA	LDLR	DOWN	0
hsa-miR-133a	UP	CEBPA	PFKFB2	DOWN	0
hsa-miR-133a	UP	CEBPA	SCD	DOWN	0
hsa-miR-133a	UP	CEBPA	SGMS2	DOWN	0
hsa-miR-133a	UP	CEBPA	SLC22A3	DOWN	0
hsa-miR-133a	UP	CEBPA	SLC39A8	DOWN	0
hsa-miR-133a	UP	CEBPA	TMEM97	DOWN	0
hsa-miR-133a	UP	CEBPA	TRIB3	DOWN	0
hsa-miR-133a	UP	FOXA2	BLVRB	DOWN	0
hsa-miR-133a	UP	FOXA2	CRTAC1	DOWN	0
hsa-miR-133a	UP	FOXA2	ESYT3	DOWN	0
hsa-miR-133a	UP	FOXA2	FZD5	DOWN	0
hsa-miR-133a	UP	FOXA2	HPCAL1	DOWN	0
hsa-miR-133a	UP	FOXA2	LDLR	DOWN	0
hsa-miR-133a	UP	FOXA2	SLC39A8	DOWN	0
hsa-miR-133a	UP	FOXA2	TRIB3	DOWN	0
hsa-miR-133a	UP	USF1	BLVRB	DOWN	0.002
hsa-miR-133a	UP	USF1	CRTAC1	DOWN	0
hsa-miR-133a	UP	USF1	EPB41L5	DOWN	0
hsa-miR-133a	UP	USF1	ESYT3	DOWN	0
hsa-miR-133a	UP	USF1	FREM2	DOWN	0
hsa-miR-133a	UP	USF1	FZD5	DOWN	0.002
hsa-miR-133a	UP	USF1	HPCAL1	DOWN	0
hsa-miR-133a	UP	USF1	SCD	DOWN	0
hsa-miR-133a	UP	USF1	SLC39A8	DOWN	0
hsa-miR-133a	UP	USF1	TMEM97	DOWN	0
hsa-miR-133a	UP	USF1	TRIB3	DOWN	0
hsa-miR-141*	DOWN	FOXP2	CCDC80	UP	0
hsa-miR-143	UP	USF1	BLVRB	DOWN	0
hsa-miR-143	UP	USF1	EPB41L5	DOWN	0
hsa-miR-143	UP	USF1	FADS1	DOWN	0
hsa-miR-143	UP	USF1	FREM2	DOWN	0
hsa-miR-143	UP	USF1	FZD5	DOWN	0.002
hsa-miR-143	UP	USF1	SLC39A8	DOWN	0
hsa-miR-143	UP	USF1	TMEM97	DOWN	0
hsa-miR-143	UP	USF1	TRIB3	DOWN	0
hsa-miR-155*	UP	ETS1	FLT1	DOWN	0
hsa-miR-17*	DOWN	EZH2	DCLK1	UP	0
hsa-miR-17*	DOWN	EZH2	LTBP1	UP	0
hsa-miR-17*	DOWN	EZH2	PCDH7	UP	0
hsa-miR-17*	DOWN	EZH2	SYTL2	UP	0
hsa-miR-17*	DOWN	EZH2	TSHZ2	UP	0
hsa-miR-17*	DOWN	FOXM1	COL5A2	UP	0
hsa-miR-17*	DOWN	POU5F1	CCDC80	UP	0
hsa-miR-17*	DOWN	POU5F1	LTBP1	UP	0
hsa-miR-17*	DOWN	POU5F1	PCDH7	UP	0
hsa-miR-181a	DOWN	NFATC2	ADAM12	UP	0
hsa-miR-181a	DOWN	NFATC2	ANK2	UP	0
hsa-miR-181a	DOWN	NFATC2	DCLK1	UP	0
hsa-miR-181a	DOWN	NFATC2	DERL3	UP	0
hsa-miR-181a	DOWN	NFATC2	PTGFRN	UP	0
hsa-miR-181a	DOWN	NFATC2	SFRP4	UP	0
hsa-miR-181a	DOWN	NFATC2	SNAP25	UP	0
hsa-miR-181a	DOWN	NFATC2	TSPAN8	UP	0.001
hsa-miR-181a	DOWN	TP63	ADAM12	UP	0
hsa-miR-181a	DOWN	TP63	CDH3	UP	0
hsa-miR-181a	DOWN	TP63	DCLK1	UP	0.001
hsa-miR-181a	DOWN	TP63	DERL3	UP	0.001
hsa-miR-181a	DOWN	TP63	PTGFRN	UP	0
hsa-miR-181a	DOWN	TP63	TSPAN8	UP	0.002
hsa-miR-181a	DOWN	TP63	VSNL1	UP	0
hsa-miR-181b	DOWN	BCL11A	PLXDC1	UP	0
hsa-miR-181b	DOWN	BCL11A	ZMAT3	UP	0
hsa-miR-181b	DOWN	HOXD10	ANTXR1	UP	0
hsa-miR-181b	DOWN	HOXD10	NCAM1	UP	0
hsa-miR-181b	DOWN	HOXD10	NFASC	UP	0
hsa-miR-181b	DOWN	HOXD10	ZMAT3	UP	0
hsa-miR-181b	DOWN	NFATC2	ANTXR1	UP	0
hsa-miR-181b	DOWN	NFATC2	FAM13C	UP	0
hsa-miR-181b	DOWN	NFATC2	ITIH5	UP	0
hsa-miR-181b	DOWN	NFATC2	LTBP2	UP	0
hsa-miR-181b	DOWN	NFATC2	NCAM1	UP	0.001
hsa-miR-181b	DOWN	NFATC2	NFASC	UP	0
hsa-miR-181b	DOWN	NFATC2	PDE7B	UP	0
hsa-miR-181b	DOWN	NFATC2	PLXDC1	UP	0
hsa-miR-181b	DOWN	NFATC2	ROBO2	UP	0
hsa-miR-181b	DOWN	TCF4/TCF7L2	ANTXR1	UP	0.004
hsa-miR-181b	DOWN	TCF4/TCF7L2	FAM13C	UP	0
hsa-miR-181b	DOWN	TCF4/TCF7L2	ITIH5	UP	0.002
hsa-miR-181b	DOWN	TCF4/TCF7L2	LTBP2	UP	0.006
hsa-miR-181b	DOWN	TCF4/TCF7L2	NCAM1	UP	0.004
hsa-miR-181b	DOWN	TCF4/TCF7L2	NFASC	UP	0.003
hsa-miR-181b	DOWN	TCF4/TCF7L2	PDE7B	UP	0
hsa-miR-181b	DOWN	TCF4/TCF7L2	PLXDC1	UP	0.006
hsa-miR-181b	DOWN	TCF4/TCF7L2	ROBO2	UP	0
hsa-miR-181b	DOWN	TCF4/TCF7L2	ZMAT3	UP	0.001
hsa-miR-181d	DOWN	PRDM1	DIO2	UP	0
hsa-miR-18a	DOWN	TCF4/TCF7L2	ANTXR1	UP	0
hsa-miR-18a	DOWN	TCF4/TCF7L2	PAMR1	UP	0
hsa-miR-199b-5p	UP	ID1	CA4	DOWN	0
hsa-miR-199b-5p	UP	ID1	CYP51A1	DOWN	0.003
hsa-miR-199b-5p	UP	ID1	DAPK2	DOWN	0.005
hsa-miR-199b-5p	UP	ID1	FADS1	DOWN	0.001
hsa-miR-199b-5p	UP	ID1	FAM167A	DOWN	0.003
hsa-miR-199b-5p	UP	ID1	FREM2	DOWN	0.003
hsa-miR-199b-5p	UP	ID1	HMGCS1	DOWN	0
hsa-miR-199b-5p	UP	ID1	INSIG1	DOWN	0.003
hsa-miR-199b-5p	UP	ID1	MYLIP	DOWN	0
hsa-miR-199b-5p	UP	ID1	TMEM97	DOWN	0
hsa-miR-199b-5p	UP	ID1	TRIB3	DOWN	0.001
hsa-miR-199b-5p	UP	SMAD6	CA4	DOWN	0
hsa-miR-199b-5p	UP	SMAD6	DAPK2	DOWN	0
hsa-miR-199b-5p	UP	SMAD6	FAM167A	DOWN	0.001
hsa-miR-199b-5p	UP	SMAD6	FREM2	DOWN	0
hsa-miR-199b-5p	UP	SMAD6	MYLIP	DOWN	0
hsa-miR-1	UP	FOXA2	FZD5	DOWN	0
hsa-miR-1	UP	FOXA2	SLC39A8	DOWN	0
hsa-miR-205	UP	CEBPA	CYP51A1	DOWN	0
hsa-miR-205	UP	CEBPA	LAMP3	DOWN	0
hsa-miR-205	UP	CEBPA	PFKFB2	DOWN	0
hsa-miR-205	UP	CEBPA	SCN1A	DOWN	0
hsa-miR-205	UP	CEBPA	SDR16C5	DOWN	0
hsa-miR-205	UP	CEBPA	SLC7A11	DOWN	0
hsa-miR-205	UP	CEBPA	SLCO4C1	DOWN	0
hsa-miR-205	UP	CEBPA	TFPI	DOWN	0
hsa-miR-205	UP	CEBPA	ZNF385B	DOWN	0
hsa-miR-205	UP	HOPX	CYP51A1	DOWN	0
hsa-miR-205	UP	HOPX	LAMP3	DOWN	0
hsa-miR-205	UP	HOPX	NECAB1	DOWN	0
hsa-miR-205	UP	HOPX	PFKFB2	DOWN	0
hsa-miR-205	UP	HOPX	SCN1A	DOWN	0
hsa-miR-205	UP	HOPX	SDR16C5	DOWN	0
hsa-miR-205	UP	HOPX	SLC7A11	DOWN	0
hsa-miR-205	UP	HOPX	SLCO4C1	DOWN	0
hsa-miR-205	UP	HOPX	TFPI	DOWN	0
hsa-miR-205	UP	HOPX	ZNF385B	DOWN	0
hsa-miR-210	DOWN	MYOCD	DIO2	UP	0
hsa-miR-210	DOWN	MYOCD	MMP16	UP	0
hsa-miR-210	DOWN	MYOCD	TMEM132C	UP	0
hsa-miR-210	DOWN	RUNX2	ADAM12	UP	0
hsa-miR-210	DOWN	RUNX2	CDC14B	UP	0
hsa-miR-210	DOWN	RUNX2	DCLK1	UP	0
hsa-miR-210	DOWN	RUNX2	DIO2	UP	0
hsa-miR-210	DOWN	RUNX2	ITIH5	UP	0
hsa-miR-210	DOWN	RUNX2	KCND3	UP	0
hsa-miR-210	DOWN	RUNX2	MMP16	UP	0
hsa-miR-210	DOWN	RUNX2	PCDH7	UP	0
hsa-miR-210	DOWN	RUNX2	VTCN1	UP	0
hsa-miR-210	DOWN	SIX1	ADAM12	UP	0
hsa-miR-210	DOWN	SIX1	AQP5	UP	0
hsa-miR-210	DOWN	SIX1	CDC14B	UP	0.005
hsa-miR-210	DOWN	SIX1	EYA2	UP	0
hsa-miR-210	DOWN	SIX1	FHL2	UP	0.001
hsa-miR-210	DOWN	SIX1	IGF1	UP	0.002
hsa-miR-210	DOWN	SIX1	ITGB8	UP	0
hsa-miR-210	DOWN	SIX1	KCNN4	UP	0
hsa-miR-210	DOWN	SIX1	MS4A2	UP	0
hsa-miR-210	DOWN	SIX1	PCDH7	UP	0.002
hsa-miR-210	DOWN	SIX1	PTGFRN	UP	0
hsa-miR-210	DOWN	SIX1	TSPAN11	UP	0
hsa-miR-210	DOWN	SIX1	VTCN1	UP	0
hsa-miR-210	DOWN	TP63	ADAM12	UP	0.004
hsa-miR-210	DOWN	TP63	AQP5	UP	0
hsa-miR-210	DOWN	TP63	CCND2	UP	0.003
hsa-miR-210	DOWN	TP63	CDC14B	UP	0.005
hsa-miR-210	DOWN	TP63	CXCL12	UP	0
hsa-miR-210	DOWN	TP63	DCLK1	UP	0
hsa-miR-210	DOWN	TP63	DIO2	UP	0
hsa-miR-210	DOWN	TP63	EYA2	UP	0
hsa-miR-210	DOWN	TP63	FHL2	UP	0.002
hsa-miR-210	DOWN	TP63	GREM1	UP	0
hsa-miR-210	DOWN	TP63	IGF1	UP	0.001
hsa-miR-210	DOWN	TP63	IGFBP4	UP	0.002
hsa-miR-210	DOWN	TP63	ISM1	UP	0.001
hsa-miR-210	DOWN	TP63	ITGB8	UP	0.001
hsa-miR-210	DOWN	TP63	KCND3	UP	0.002
hsa-miR-210	DOWN	TP63	KCNN4	UP	0.005
hsa-miR-210	DOWN	TP63	MS4A2	UP	0.001
hsa-miR-210	DOWN	TP63	MXRA5	UP	0
hsa-miR-210	DOWN	TP63	PCDH7	UP	0.003
hsa-miR-210	DOWN	TP63	PTGFRN	UP	0.002
hsa-miR-210	DOWN	TP63	THY1	UP	0
hsa-miR-210	DOWN	TP63	TSPAN11	UP	0
hsa-miR-210	DOWN	TP63	VTCN1	UP	0
hsa-miR-214*	UP	ID1	CRTAC1	DOWN	0
hsa-miR-214*	UP	ID1	EPB41L5	DOWN	0
hsa-miR-214*	UP	ID1	FADS1	DOWN	0
hsa-miR-214*	UP	ID1	FREM2	DOWN	0.001
hsa-miR-214*	UP	ID1	FZD5	DOWN	0.003
hsa-miR-214*	UP	ID1	GALNT18	DOWN	0.002
hsa-miR-214*	UP	ID1	RXFP1	DOWN	0
hsa-miR-214*	UP	SMAD6	CRTAC1	DOWN	0
hsa-miR-214*	UP	SMAD6	EPB41L5	DOWN	0.001
hsa-miR-214*	UP	SMAD6	FREM2	DOWN	0.001
hsa-miR-214*	UP	SMAD6	FZD5	DOWN	0
hsa-miR-214*	UP	SMAD6	GALNT18	DOWN	0
hsa-miR-214*	UP	SMAD6	RXFP1	DOWN	0
hsa-miR-214*	UP	USF1	CRTAC1	DOWN	0
hsa-miR-214*	UP	USF1	EPB41L5	DOWN	0
hsa-miR-214*	UP	USF1	FADS1	DOWN	0
hsa-miR-214*	UP	USF1	FREM2	DOWN	0
hsa-miR-214*	UP	USF1	FZD5	DOWN	0
hsa-miR-214*	UP	USF1	GALNT18	DOWN	0
hsa-miR-221	DOWN	BRCA1	PLXDC1	UP	0
hsa-miR-223*	DOWN	ESR2	GFRA1	UP	0
hsa-miR-223*	DOWN	ESR2	IGFBP5	UP	0
hsa-miR-223*	DOWN	RCOR1	ABCC3	UP	0
hsa-miR-223*	DOWN	RCOR1	ADAMTSL4	UP	0
hsa-miR-223*	DOWN	RUNX1	ADAMTSL4	UP	0
hsa-miR-223*	DOWN	RUNX1	GFRA1	UP	0
hsa-miR-223*	DOWN	RUNX1	IGFBP5	UP	0
hsa-miR-224	DOWN	RBPJ	CCND2	UP	0
hsa-miR-23b*	UP	TCF4/TCF7L2	CAV2	DOWN	0
hsa-miR-23b*	UP	TCF4/TCF7L2	CYP51A1	DOWN	0.002
hsa-miR-23b*	UP	TCF4/TCF7L2	ECHDC3	DOWN	0
hsa-miR-23b*	UP	TCF4/TCF7L2	EDNRB	DOWN	0
hsa-miR-23b*	UP	TCF4/TCF7L2	EPB41L5	DOWN	0
hsa-miR-23b*	UP	TCF4/TCF7L2	FREM2	DOWN	0
hsa-miR-23b*	UP	TCF4/TCF7L2	FZD5	DOWN	0
hsa-miR-23b*	UP	TCF4/TCF7L2	HMGCR	DOWN	0
hsa-miR-23b*	UP	TCF4/TCF7L2	HPCAL1	DOWN	0
hsa-miR-23b*	UP	TCF4/TCF7L2	IDI1	DOWN	0.001
hsa-miR-23b*	UP	TCF4/TCF7L2	INSIG1	DOWN	0
hsa-miR-23b*	UP	TCF4/TCF7L2	PFKFB2	DOWN	0
hsa-miR-23b*	UP	TCF4/TCF7L2	SLC22A3	DOWN	0
hsa-miR-27a*	DOWN	ESR1	CCND2	UP	0
hsa-miR-27a*	DOWN	ESR1	NBL1	UP	0
hsa-miR-27a*	DOWN	RARB	CCND2	UP	0
hsa-miR-27a*	DOWN	RARB	NBL1	UP	0
hsa-miR-29c	DOWN	EZH2	DPYSL3	UP	0
hsa-miR-29c	DOWN	EZH2	ENC1	UP	0
hsa-miR-302d	UP	AFF3	ACADL	DOWN	0.002
hsa-miR-302d	UP	AFF3	ACVRL1	DOWN	0.002
hsa-miR-302d	UP	AFF3	BTNL9	DOWN	0.001
hsa-miR-302d	UP	AFF3	CAV2	DOWN	0.001
hsa-miR-302d	UP	AFF3	EDNRB	DOWN	0.001
hsa-miR-302d	UP	AFF3	EMP2	DOWN	0.006
hsa-miR-302d	UP	AFF3	EPB41L5	DOWN	0.002
hsa-miR-302d	UP	AFF3	FREM2	DOWN	0.001
hsa-miR-302d	UP	AFF3	FZD5	DOWN	0.012
hsa-miR-302d	UP	AFF3	HPCAL1	DOWN	0.005
hsa-miR-302d	UP	AFF3	IFRD1	DOWN	0
hsa-miR-302d	UP	AFF3	MME	DOWN	0
hsa-miR-302d	UP	AFF3	PFKFB2	DOWN	0
hsa-miR-302d	UP	AFF3	SLC22A3	DOWN	0
hsa-miR-302d	UP	AFF3	VIPR1	DOWN	0
hsa-miR-302d	UP	USF1	BTNL9	DOWN	0
hsa-miR-302d	UP	USF1	EDNRB	DOWN	0
hsa-miR-302d	UP	USF1	EPB41L5	DOWN	0
hsa-miR-302d	UP	USF1	FREM2	DOWN	0
hsa-miR-302d	UP	USF1	FZD5	DOWN	0.001
hsa-miR-302d	UP	USF1	HPCAL1	DOWN	0
hsa-miR-302d	UP	USF1	VIPR1	DOWN	0
hsa-miR-30a	DOWN	BHLHE22	DCLK1	UP	0
hsa-miR-30a	DOWN	BHLHE22	DERL3	UP	0
hsa-miR-30a	DOWN	BHLHE22	DIO2	UP	0.001
hsa-miR-30a	DOWN	BHLHE22	FAM46C	UP	0
hsa-miR-30a	DOWN	BHLHE22	FHL2	UP	0
hsa-miR-30a	DOWN	BHLHE22	ITM2C	UP	0
hsa-miR-30a	DOWN	BHLHE22	MZB1	UP	0
hsa-miR-30a	DOWN	BHLHE22	SNAP25	UP	0
hsa-miR-30a	DOWN	BHLHE22	TSHZ2	UP	0
hsa-miR-30a	DOWN	HNF4G	ABCC5	UP	0.001
hsa-miR-30a	DOWN	HNF4G	CCDC173	UP	0
hsa-miR-30a	DOWN	HNF4G	CFAP69	UP	0
hsa-miR-30a	DOWN	HNF4G	DNAJC12	UP	0
hsa-miR-30a	DOWN	HNF4G	FHL2	UP	0
hsa-miR-30a	DOWN	HNF4G	MZB1	UP	0
hsa-miR-30a	DOWN	HNF4G	SFRP4	UP	0
hsa-miR-30a	DOWN	HNF4G	ST6GALNAC1	UP	0
hsa-miR-30a	DOWN	HNF4G	TNFRSF21	UP	0
hsa-miR-30a	DOWN	HNF4G	TSPAN8	UP	0
hsa-miR-30a	DOWN	KDM5B	ABCC5	UP	0.002
hsa-miR-30a	DOWN	KDM5B	CCDC80	UP	0.003
hsa-miR-30a	DOWN	KDM5B	FHL2	UP	0.001
hsa-miR-30a	DOWN	KDM5B	KCNN4	UP	0
hsa-miR-30a	DOWN	KDM5B	ST6GALNAC1	UP	0
hsa-miR-30a	DOWN	KDM5B	TNFRSF21	UP	0.001
hsa-miR-30a	DOWN	PRDM1	CCDC80	UP	0.003
hsa-miR-30a	DOWN	PRDM1	DIO2	UP	0
hsa-miR-30a	DOWN	PRDM1	DNAJC12	UP	0
hsa-miR-30a	DOWN	PRDM1	FGF14	UP	0.001
hsa-miR-30a	DOWN	PRDM1	IGFBP5	UP	0.001
hsa-miR-30a	DOWN	PRDM1	TSPAN8	UP	0.001
hsa-miR-30a	DOWN	RUNX2	ABCC5	UP	0.002
hsa-miR-30a	DOWN	RUNX2	DCLK1	UP	0
hsa-miR-30a	DOWN	RUNX2	DIO2	UP	0
hsa-miR-30a	DOWN	RUNX2	DSC3	UP	0
hsa-miR-30a	DOWN	RUNX2	FGF14	UP	0
hsa-miR-30a	DOWN	RUNX2	MUC4	UP	0
hsa-miR-30a	DOWN	RUNX2	NELL2	UP	0
hsa-miR-30a	DOWN	RUNX2	PCDH7	UP	0
hsa-miR-30a	DOWN	RUNX2	SYTL2	UP	0
hsa-miR-30a	DOWN	RUNX2	TSPAN8	UP	0
hsa-miR-30a	DOWN	SIX4	ABCC5	UP	0.01
hsa-miR-30a	DOWN	SIX4	CCDC173	UP	0
hsa-miR-30a	DOWN	SIX4	CD24	UP	0
hsa-miR-30a	DOWN	SIX4	CLCA2	UP	0
hsa-miR-30a	DOWN	SIX4	CNTN3	UP	0
hsa-miR-30a	DOWN	SIX4	CP	UP	0
hsa-miR-30a	DOWN	SIX4	CXCL14	UP	0.001
hsa-miR-30a	DOWN	SIX4	CYP24A1	UP	0
hsa-miR-30a	DOWN	SIX4	DCLK1	UP	0.003
hsa-miR-30a	DOWN	SIX4	DERL3	UP	0.003
hsa-miR-30a	DOWN	SIX4	DIO2	UP	0.001
hsa-miR-30a	DOWN	SIX4	DNAJC12	UP	0
hsa-miR-30a	DOWN	SIX4	DSC3	UP	0
hsa-miR-30a	DOWN	SIX4	EYA2	UP	0
hsa-miR-30a	DOWN	SIX4	FGF14	UP	0
hsa-miR-30a	DOWN	SIX4	FHL2	UP	0.008
hsa-miR-30a	DOWN	SIX4	HSPA4L	UP	0.001
hsa-miR-30a	DOWN	SIX4	IGFBP5	UP	0.004
hsa-miR-30a	DOWN	SIX4	KCNN4	UP	0.002
hsa-miR-30a	DOWN	SIX4	KIAA1324	UP	0
hsa-miR-30a	DOWN	SIX4	MUC4	UP	0
hsa-miR-30a	DOWN	SIX4	NELL2	UP	0
hsa-miR-30a	DOWN	SIX4	NTN1	UP	0.001
hsa-miR-30a	DOWN	SIX4	PCDH7	UP	0
hsa-miR-30a	DOWN	SIX4	PDLIM4	UP	0
hsa-miR-30a	DOWN	SIX4	PRKAA2	UP	0
hsa-miR-30a	DOWN	SIX4	PROM2	UP	0
hsa-miR-30a	DOWN	SIX4	PTCHD4	UP	0
hsa-miR-30a	DOWN	SIX4	SCGB3A1	UP	0.002
hsa-miR-30a	DOWN	SIX4	SERPINB5	UP	0
hsa-miR-30a	DOWN	SIX4	ST6GALNAC1	UP	0.001
hsa-miR-30a	DOWN	SIX4	SYTL2	UP	0.003
hsa-miR-30a	DOWN	SIX4	TEX9	UP	0.001
hsa-miR-30a	DOWN	SIX4	TMPRSS4	UP	0
hsa-miR-30a	DOWN	SIX4	TNFRSF21	UP	0.004
hsa-miR-30a	DOWN	SIX4	TSHZ2	UP	0
hsa-miR-30a	DOWN	SIX4	TSPAN11	UP	0
hsa-miR-30a	DOWN	SIX4	TSPAN8	UP	0.004
hsa-miR-30a	DOWN	XBP1	ABCC5	UP	0.004
hsa-miR-30a	DOWN	XBP1	CCDC173	UP	0
hsa-miR-30a	DOWN	XBP1	CCDC80	UP	0.002
hsa-miR-30a	DOWN	XBP1	CD24	UP	0.001
hsa-miR-30a	DOWN	XBP1	CFAP69	UP	0.002
hsa-miR-30a	DOWN	XBP1	CILP	UP	0
hsa-miR-30a	DOWN	XBP1	CLCA2	UP	0
hsa-miR-30a	DOWN	XBP1	CP	UP	0
hsa-miR-30a	DOWN	XBP1	CXCL14	UP	0
hsa-miR-30a	DOWN	XBP1	CYP24A1	UP	0.001
hsa-miR-30a	DOWN	XBP1	DCLK1	UP	0.001
hsa-miR-30a	DOWN	XBP1	DERL3	UP	0
hsa-miR-30a	DOWN	XBP1	DIO2	UP	0.002
hsa-miR-30a	DOWN	XBP1	DLEC1	UP	0
hsa-miR-30a	DOWN	XBP1	DNAJC12	UP	0.001
hsa-miR-30a	DOWN	XBP1	EYA2	UP	0.001
hsa-miR-30a	DOWN	XBP1	FAM46C	UP	0.002
hsa-miR-30a	DOWN	XBP1	FGF14	UP	0
hsa-miR-30a	DOWN	XBP1	FHL2	UP	0.001
hsa-miR-30a	DOWN	XBP1	HSPA4L	UP	0
hsa-miR-30a	DOWN	XBP1	IGFBP5	UP	0
hsa-miR-30a	DOWN	XBP1	ITGB8	UP	0.003
hsa-miR-30a	DOWN	XBP1	ITM2C	UP	0.001
hsa-miR-30a	DOWN	XBP1	KCNN4	UP	0.003
hsa-miR-30a	DOWN	XBP1	KIAA1324	UP	0
hsa-miR-30a	DOWN	XBP1	MUC4	UP	0.001
hsa-miR-30a	DOWN	XBP1	NELL2	UP	0
hsa-miR-30a	DOWN	XBP1	NTN1	UP	0
hsa-miR-30a	DOWN	XBP1	PCDH7	UP	0.001
hsa-miR-30a	DOWN	XBP1	PDLIM4	UP	0
hsa-miR-30a	DOWN	XBP1	PROM2	UP	0
hsa-miR-30a	DOWN	XBP1	PTGFRN	UP	0
hsa-miR-30a	DOWN	XBP1	SCGB3A1	UP	0
hsa-miR-30a	DOWN	XBP1	SERPINB5	UP	0
hsa-miR-30a	DOWN	XBP1	SFRP4	UP	0
hsa-miR-30a	DOWN	XBP1	SNAP25	UP	0
hsa-miR-30a	DOWN	XBP1	SYTL2	UP	0.002
hsa-miR-30a	DOWN	XBP1	TEX9	UP	0.001
hsa-miR-30a	DOWN	XBP1	TMPRSS4	UP	0
hsa-miR-30a	DOWN	XBP1	TNFRSF21	UP	0.002
hsa-miR-30a	DOWN	XBP1	TSHZ2	UP	0.001
hsa-miR-30a	DOWN	XBP1	TSPAN11	UP	0
hsa-miR-30a	DOWN	XBP1	TSPAN8	UP	0.004
hsa-miR-30b*	DOWN	AR	DES	UP	0
hsa-miR-30b*	DOWN	AR	DIO2	UP	0
hsa-miR-30b*	DOWN	AR	FAM46C	UP	0
hsa-miR-30b*	DOWN	AR	FBXO32	UP	0
hsa-miR-30b*	DOWN	AR	GFRA1	UP	0
hsa-miR-30b	DOWN	AR	GFRA1	UP	0
hsa-miR-30b	DOWN	AR	IGFBP4	UP	0
hsa-miR-30b*	DOWN	AR	IGFBP5	UP	0
hsa-miR-30b*	DOWN	AR	PDLIM4	UP	0
hsa-miR-30b*	DOWN	AR	PRUNE2	UP	0
hsa-miR-30b*	DOWN	AR	SLC38A11	UP	0
hsa-miR-30b	DOWN	AR	SLC38A11	UP	0
hsa-miR-30b*	DOWN	AR	SPEG	UP	0
hsa-miR-30b*	DOWN	AR	TPSB2	UP	0
hsa-miR-30b	DOWN	AR	TPSB2	UP	0
hsa-miR-30b*	DOWN	EGR3	CYP24A1	UP	0
hsa-miR-30b*	DOWN	EGR3	DES	UP	0
hsa-miR-30b*	DOWN	EGR3	FAM46C	UP	0
hsa-miR-30b*	DOWN	EGR3	GFRA1	UP	0
hsa-miR-30b*	DOWN	EGR3	IGFBP5	UP	0
hsa-miR-30b*	DOWN	EGR3	PRUNE2	UP	0
hsa-miR-30b*	DOWN	EGR3	SPEG	UP	0
hsa-miR-30b*	DOWN	EGR3	TPSB2	UP	0
hsa-miR-30b*	DOWN	ESR2	DIO2	UP	0
hsa-miR-30b*	DOWN	ESR2	FBXO32	UP	0
hsa-miR-30b*	DOWN	ESR2	GFRA1	UP	0
hsa-miR-30b*	DOWN	ESR2	IGFBP5	UP	0
hsa-miR-30b*	DOWN	ESR2	ZNF385D	UP	0
hsa-miR-30b*	DOWN	NFATC2	DES	UP	0
hsa-miR-30b*	DOWN	NFATC2	DIO2	UP	0
hsa-miR-30b*	DOWN	NFATC2	FAM46C	UP	0
hsa-miR-30b*	DOWN	NFATC2	FBXO32	UP	0
hsa-miR-30b*	DOWN	NFATC2	GFRA1	UP	0
hsa-miR-30b	DOWN	NFATC2	GFRA1	UP	0
hsa-miR-30b	DOWN	NFATC2	IGFBP4	UP	0
hsa-miR-30b*	DOWN	NFATC2	IGFBP5	UP	0
hsa-miR-30b*	DOWN	NFATC2	PDLIM4	UP	0
hsa-miR-30b*	DOWN	NFATC2	PRUNE2	UP	0
hsa-miR-30b*	DOWN	NFATC2	SPEG	UP	0
hsa-miR-30b*	DOWN	NFATC2	TPSB2	UP	0
hsa-miR-30b	DOWN	NFATC2	TPSB2	UP	0
hsa-miR-30b*	DOWN	NFATC2	ZNF385D	UP	0
hsa-miR-30b*	DOWN	PRDM1	DIO2	UP	0
hsa-miR-30b*	DOWN	PRDM1	IGFBP5	UP	0
hsa-miR-30b*	DOWN	PRDM1	PRUNE2	UP	0
hsa-miR-30d	DOWN	AR	ANTXR1	UP	0
hsa-miR-30d	DOWN	AR	CCND2	UP	0
hsa-miR-30d	DOWN	AR	CPE	UP	0
hsa-miR-30d	DOWN	AR	FMO3	UP	0
hsa-miR-30d	DOWN	AR	ITIH5	UP	0
hsa-miR-30d	DOWN	AR	NCAM1	UP	0
hsa-miR-30d	DOWN	AR	NFASC	UP	0
hsa-miR-30d	DOWN	AR	PDE7B	UP	0
hsa-miR-30d	DOWN	AR	PLXDC1	UP	0
hsa-miR-30d	DOWN	AR	SLC38A11	UP	0
hsa-miR-30d	DOWN	AR	SNAP25	UP	0
hsa-miR-30d	DOWN	AR	ZMAT3	UP	0
hsa-miR-30d*	DOWN	BHLHE22	DERL3	UP	0
hsa-miR-30d*	DOWN	BHLHE22	DIO2	UP	0
hsa-miR-30d*	DOWN	BHLHE22	FAM46C	UP	0
hsa-miR-30d*	DOWN	BHLHE22	FHL2	UP	0
hsa-miR-30d*	DOWN	BHLHE22	ITM2C	UP	0
hsa-miR-30d*	DOWN	BHLHE22	KCNMA1	UP	0
hsa-miR-30d*	DOWN	BHLHE22	MZB1	UP	0
hsa-miR-30d*	DOWN	BHLHE22	SNAP25	UP	0
hsa-miR-30d*	DOWN	BHLHE22	TSHZ2	UP	0
hsa-miR-30d*	DOWN	BHLHE40	CILP	UP	0
hsa-miR-30d*	DOWN	BHLHE40	DERL3	UP	0
hsa-miR-30d*	DOWN	BHLHE40	FHL2	UP	0
hsa-miR-30d*	DOWN	BHLHE40	IGF1	UP	0
hsa-miR-30d*	DOWN	BHLHE40	ITGB8	UP	0
hsa-miR-30d*	DOWN	BHLHE40	KCNMA1	UP	0
hsa-miR-30d*	DOWN	BHLHE40	MZB1	UP	0
hsa-miR-30d*	DOWN	BHLHE40	TNFRSF21	UP	0
hsa-miR-30d*	DOWN	EZH2	FHL2	UP	0
hsa-miR-30d*	DOWN	EZH2	KCNMA1	UP	0
hsa-miR-30d*	DOWN	EZH2	SNAP25	UP	0
hsa-miR-30d*	DOWN	EZH2	SYTL2	UP	0
hsa-miR-30d*	DOWN	EZH2	TNFRSF21	UP	0
hsa-miR-30d*	DOWN	EZH2	TSHZ2	UP	0
hsa-miR-30d	DOWN	PRDM1	PLXDC1	UP	0
hsa-miR-30d*	DOWN	RUNX1	DERL3	UP	0
hsa-miR-30d*	DOWN	RUNX1	DIO2	UP	0.001
hsa-miR-30d*	DOWN	RUNX1	FHL2	UP	0.001
hsa-miR-30d*	DOWN	RUNX1	IGF1	UP	0
hsa-miR-30d*	DOWN	RUNX1	ITGB8	UP	0
hsa-miR-30d*	DOWN	RUNX1	KCNMA1	UP	0
hsa-miR-30d*	DOWN	RUNX1	MZB1	UP	0
hsa-miR-30d*	DOWN	RUNX1	SCGB3A1	UP	0
hsa-miR-30d*	DOWN	RUNX1	SFRP2	UP	0
hsa-miR-30d*	DOWN	RUNX1	SLC4A11	UP	0
hsa-miR-30d*	DOWN	RUNX1	SYTL2	UP	0
hsa-miR-30d*	DOWN	RUNX1	TNFRSF21	UP	0
hsa-miR-30d*	DOWN	RUNX1	TSPAN11	UP	0.001
hsa-miR-30d*	DOWN	RUNX2	DIO2	UP	0
hsa-miR-30d*	DOWN	RUNX2	KCNMA1	UP	0
hsa-miR-30d*	DOWN	RUNX2	SYTL2	UP	0
hsa-miR-30d*	DOWN	XBP1	CILP	UP	0
hsa-miR-30d*	DOWN	XBP1	CXCL14	UP	0
hsa-miR-30d*	DOWN	XBP1	DERL3	UP	0
hsa-miR-30d*	DOWN	XBP1	DIO2	UP	0
hsa-miR-30d*	DOWN	XBP1	FAM46C	UP	0
hsa-miR-30d*	DOWN	XBP1	FHL2	UP	0
hsa-miR-30d*	DOWN	XBP1	GREM1	UP	0.001
hsa-miR-30d*	DOWN	XBP1	IGF1	UP	0
hsa-miR-30d*	DOWN	XBP1	ITGB8	UP	0
hsa-miR-30d*	DOWN	XBP1	ITM2C	UP	0
hsa-miR-30d*	DOWN	XBP1	KCNMA1	UP	0
hsa-miR-30d*	DOWN	XBP1	PDLIM4	UP	0
hsa-miR-30d*	DOWN	XBP1	SCGB3A1	UP	0
hsa-miR-30d*	DOWN	XBP1	SLC4A11	UP	0
hsa-miR-30d*	DOWN	XBP1	SNAP25	UP	0
hsa-miR-30d*	DOWN	XBP1	SYTL2	UP	0.001
hsa-miR-30d*	DOWN	XBP1	TNFRSF21	UP	0
hsa-miR-30d*	DOWN	XBP1	TSHZ2	UP	0
hsa-miR-30d*	DOWN	XBP1	TSPAN11	UP	0.001
hsa-miR-30d*	DOWN	ZNF217	FAM46C	UP	0
hsa-miR-30d*	DOWN	ZNF217	KCNMA1	UP	0
hsa-miR-30d*	DOWN	ZNF217	SYTL2	UP	0
hsa-miR-30e	DOWN	BHLHE22	DCLK1	UP	0.001
hsa-miR-30e	DOWN	BHLHE22	DERL3	UP	0
hsa-miR-30e	DOWN	BHLHE22	DIO2	UP	0
hsa-miR-30e	DOWN	BHLHE22	FAM46C	UP	0
hsa-miR-30e	DOWN	BHLHE22	FHL2	UP	0
hsa-miR-30e	DOWN	BHLHE22	ITM2C	UP	0
hsa-miR-30e	DOWN	BHLHE22	MZB1	UP	0
hsa-miR-30e	DOWN	BHLHE22	SNAP25	UP	0
hsa-miR-30e	DOWN	BHLHE22	TSHZ2	UP	0
hsa-miR-30e*	DOWN	BHLHE40	ECHDC2	UP	0
hsa-miR-30e*	DOWN	BHLHE40	MYH11	UP	0
hsa-miR-30e*	DOWN	EGR1	ECHDC2	UP	0
hsa-miR-30e*	DOWN	EGR1	MASP1	UP	0.001
hsa-miR-30e*	DOWN	EGR1	MYH11	UP	0.001
hsa-miR-30e*	DOWN	ETS2	ECHDC2	UP	0
hsa-miR-30e*	DOWN	ETS2	MASP1	UP	0
hsa-miR-30e*	DOWN	ETS2	MYH11	UP	0
hsa-miR-30e*	DOWN	GATA2	ECHDC2	UP	0.002
hsa-miR-30e*	DOWN	GATA2	MASP1	UP	0
hsa-miR-30e*	DOWN	GATA2	MYH11	UP	0
hsa-miR-30e	DOWN	HNF4G	CFAP69	UP	0
hsa-miR-30e	DOWN	HNF4G	FHL2	UP	0
hsa-miR-30e	DOWN	HNF4G	MZB1	UP	0
hsa-miR-30e	DOWN	HNF4G	SLC4A11	UP	0
hsa-miR-30e	DOWN	HNF4G	TNFRSF21	UP	0
hsa-miR-30e	DOWN	HNF4G	TSPAN8	UP	0.001
hsa-miR-30e*	DOWN	JUNB	ECHDC2	UP	0
hsa-miR-30e	DOWN	KDM5B	CCDC80	UP	0
hsa-miR-30e	DOWN	KDM5B	FHL2	UP	0.002
hsa-miR-30e	DOWN	KDM5B	KCNN4	UP	0
hsa-miR-30e	DOWN	KDM5B	TNFRSF21	UP	0.001
hsa-miR-30e	DOWN	PRDM1	CCDC80	UP	0
hsa-miR-30e	DOWN	PRDM1	DIO2	UP	0
hsa-miR-30e	DOWN	PRDM1	IGFBP5	UP	0
hsa-miR-30e	DOWN	PRDM1	TSPAN8	UP	0
hsa-miR-30e	DOWN	RUNX1	CCDC80	UP	0.001
hsa-miR-30e	DOWN	RUNX1	CPE	UP	0
hsa-miR-30e	DOWN	RUNX1	DCLK1	UP	0.002
hsa-miR-30e	DOWN	RUNX1	DERL3	UP	0.001
hsa-miR-30e	DOWN	RUNX1	DIO2	UP	0.001
hsa-miR-30e	DOWN	RUNX1	FHL2	UP	0.001
hsa-miR-30e	DOWN	RUNX1	IGFBP5	UP	0.002
hsa-miR-30e	DOWN	RUNX1	ITGB8	UP	0
hsa-miR-30e	DOWN	RUNX1	KCNN4	UP	0
hsa-miR-30e	DOWN	RUNX1	MUC4	UP	0
hsa-miR-30e	DOWN	RUNX1	MZB1	UP	0
hsa-miR-30e	DOWN	RUNX1	PTCHD4	UP	0
hsa-miR-30e	DOWN	RUNX1	PTGFRN	UP	0
hsa-miR-30e	DOWN	RUNX1	SCGB3A1	UP	0
hsa-miR-30e	DOWN	RUNX1	SFRP2	UP	0
hsa-miR-30e	DOWN	RUNX1	SLC4A11	UP	0
hsa-miR-30e	DOWN	RUNX1	SYTL2	UP	0.002
hsa-miR-30e	DOWN	RUNX1	TNFRSF21	UP	0.002
hsa-miR-30e	DOWN	RUNX1	TSPAN11	UP	0
hsa-miR-30e	DOWN	RUNX1	TSPAN8	UP	0
hsa-miR-30e	DOWN	RUNX2	DCLK1	UP	0
hsa-miR-30e	DOWN	RUNX2	DIO2	UP	0
hsa-miR-30e	DOWN	RUNX2	MUC4	UP	0
hsa-miR-30e	DOWN	RUNX2	PCDH7	UP	0
hsa-miR-30e	DOWN	RUNX2	SYTL2	UP	0
hsa-miR-30e	DOWN	RUNX2	TSPAN8	UP	0
hsa-miR-30e*	DOWN	TAF1	ECHDC2	UP	0.001
hsa-miR-30e*	DOWN	TCF4/TCF7L2	ECHDC2	UP	0.017
hsa-miR-30e*	DOWN	TCF4/TCF7L2	MASP1	UP	0.013
hsa-miR-30e*	DOWN	TCF4/TCF7L2	MYH11	UP	0.009
hsa-miR-30e	DOWN	XBP1	CCDC80	UP	0.001
hsa-miR-30e	DOWN	XBP1	CCL13	UP	0
hsa-miR-30e	DOWN	XBP1	CFAP69	UP	0.002
hsa-miR-30e	DOWN	XBP1	CILP	UP	0
hsa-miR-30e	DOWN	XBP1	CPE	UP	0
hsa-miR-30e	DOWN	XBP1	CXCL14	UP	0
hsa-miR-30e	DOWN	XBP1	DCLK1	UP	0.001
hsa-miR-30e	DOWN	XBP1	DERL3	UP	0
hsa-miR-30e	DOWN	XBP1	DIO2	UP	0.001
hsa-miR-30e	DOWN	XBP1	EYA2	UP	0
hsa-miR-30e	DOWN	XBP1	FAM46C	UP	0
hsa-miR-30e	DOWN	XBP1	FHL2	UP	0.002
hsa-miR-30e	DOWN	XBP1	HSPA4L	UP	0
hsa-miR-30e	DOWN	XBP1	IGFBP5	UP	0
hsa-miR-30e	DOWN	XBP1	ITGB8	UP	0.001
hsa-miR-30e	DOWN	XBP1	ITM2C	UP	0.001
hsa-miR-30e	DOWN	XBP1	KCNN4	UP	0
hsa-miR-30e	DOWN	XBP1	MUC4	UP	0
hsa-miR-30e	DOWN	XBP1	PCDH7	UP	0.002
hsa-miR-30e	DOWN	XBP1	PDLIM4	UP	0.001
hsa-miR-30e	DOWN	XBP1	PROM2	UP	0
hsa-miR-30e	DOWN	XBP1	PTGFRN	UP	0
hsa-miR-30e	DOWN	XBP1	SCGB3A1	UP	0.001
hsa-miR-30e	DOWN	XBP1	SLC4A11	UP	0.001
hsa-miR-30e	DOWN	XBP1	SNAP25	UP	0
hsa-miR-30e	DOWN	XBP1	SYTL2	UP	0.001
hsa-miR-30e	DOWN	XBP1	TNFRSF21	UP	0
hsa-miR-30e	DOWN	XBP1	TSHZ2	UP	0
hsa-miR-30e	DOWN	XBP1	TSPAN11	UP	0.002
hsa-miR-30e	DOWN	XBP1	TSPAN8	UP	0
hsa-miR-30e	DOWN	ZKSCAN1	CFAP69	UP	0
hsa-miR-30e	DOWN	ZNF217	CCDC80	UP	0
hsa-miR-30e	DOWN	ZNF217	DCLK1	UP	0
hsa-miR-30e	DOWN	ZNF217	FAM46C	UP	0
hsa-miR-30e	DOWN	ZNF217	SYTL2	UP	0
hsa-miR-31	UP	CEBPA	CYP51A1	DOWN	0
hsa-miR-31	UP	CEBPA	HHIP	DOWN	0
hsa-miR-31	UP	CEBPA	HMGCR	DOWN	0
hsa-miR-31	UP	CEBPA	IDI1	DOWN	0
hsa-miR-31	UP	CEBPA	INSIG1	DOWN	0
hsa-miR-31	UP	CEBPA	MFSD2A	DOWN	0
hsa-miR-31	UP	CEBPA	RNASE2	DOWN	0
hsa-miR-31	UP	CEBPA	SAMD5	DOWN	0
hsa-miR-31	UP	CEBPA	SCD	DOWN	0
hsa-miR-31	UP	CEBPA	SCN1A	DOWN	0
hsa-miR-31	UP	CEBPA	SLCO4C1	DOWN	0
hsa-miR-31	UP	CEBPA	TFPI	DOWN	0
hsa-miR-33a	DOWN	CHD1	FHL2	UP	0
hsa-miR-33a	DOWN	CHD1	TNFRSF21	UP	0
hsa-miR-33a	DOWN	EZH2	FHL2	UP	0
hsa-miR-33a	DOWN	EZH2	TNFRSF21	UP	0
hsa-miR-33a	DOWN	SNAPC1	CCDC80	UP	0
hsa-miR-33a	DOWN	VDR	FAM46C	UP	0
hsa-miR-33a	DOWN	VDR	FHL2	UP	0
hsa-miR-33a	DOWN	VDR	TNFRSF21	UP	0
hsa-miR-33a	DOWN	WT1	FAM46C	UP	0
hsa-miR-33b*	DOWN	KDM5B	ABCC5	UP	0
hsa-miR-33b*	DOWN	KDM5B	KCNN4	UP	0
hsa-miR-33b*	DOWN	KDM5B	TNFRSF21	UP	0
hsa-miR-33b*	DOWN	RUNX1	ABCC5	UP	0
hsa-miR-33b*	DOWN	RUNX1	COL10A1	UP	0
hsa-miR-33b*	DOWN	RUNX1	CXCL12	UP	0
hsa-miR-33b*	DOWN	RUNX1	ENC1	UP	0
hsa-miR-33b*	DOWN	RUNX1	IGF1	UP	0
hsa-miR-33b*	DOWN	RUNX1	ISM1	UP	0
hsa-miR-33b*	DOWN	RUNX1	KCNN4	UP	0
hsa-miR-33b*	DOWN	RUNX1	MOXD1	UP	0
hsa-miR-33b*	DOWN	RUNX1	PTCHD4	UP	0
hsa-miR-33b*	DOWN	RUNX1	PTGFRN	UP	0
hsa-miR-33b*	DOWN	RUNX1	THBS2	UP	0
hsa-miR-33b*	DOWN	RUNX1	TNFRSF21	UP	0
hsa-miR-33b*	DOWN	RUNX1	VSNL1	UP	0
hsa-miR-342-5p	DOWN	USF1	DPYSL3	UP	0
hsa-miR-342-5p	DOWN	USF1	MAP1A	UP	0
hsa-miR-345	DOWN	HNF4G	CFAP69	UP	0
hsa-miR-345	DOWN	HNF4G	FHL2	UP	0
hsa-miR-345	DOWN	HNF4G	MZB1	UP	0
hsa-miR-345	DOWN	KDM5B	CCDC80	UP	0.001
hsa-miR-345	DOWN	KDM5B	FHL2	UP	0.001
hsa-miR-345	DOWN	KDM5B	ISYNA1	UP	0
hsa-miR-345	DOWN	RUNX1	CCDC80	UP	0.001
hsa-miR-345	DOWN	RUNX1	CRABP2	UP	0
hsa-miR-345	DOWN	RUNX1	DERL3	UP	0
hsa-miR-345	DOWN	RUNX1	DIO2	UP	0.002
hsa-miR-345	DOWN	RUNX1	FHL2	UP	0.001
hsa-miR-345	DOWN	RUNX1	ITGB8	UP	0
hsa-miR-345	DOWN	RUNX1	MUC4	UP	0
hsa-miR-345	DOWN	RUNX1	MZB1	UP	0
hsa-miR-345	DOWN	RUNX1	PAMR1	UP	0
hsa-miR-345	DOWN	RUNX1	PTCHD4	UP	0.001
hsa-miR-345	DOWN	RUNX1	PTGFRN	UP	0
hsa-miR-345	DOWN	RUNX1	SFRP2	UP	0
hsa-miR-345	DOWN	RUNX1	TSPAN11	UP	0
hsa-miR-345	DOWN	ZKSCAN1	CFAP69	UP	0
hsa-miR-34b	UP	USF1	FZD5	DOWN	0
hsa-miR-34b	UP	USF1	SCD	DOWN	0
hsa-miR-34c-3p	UP	KLF6	BDNF	DOWN	0.002
hsa-miR-34c-3p	UP	KLF6	BLVRB	DOWN	0.016
hsa-miR-34c-3p	UP	KLF6	CCDC85A	DOWN	0.002
hsa-miR-34c-3p	UP	KLF6	CNTN6	DOWN	0.003
hsa-miR-34c-3p	UP	KLF6	DLC1	DOWN	0.021
hsa-miR-34c-3p	UP	KLF6	FREM2	DOWN	0.008
hsa-miR-34c-3p	UP	KLF6	FZD5	DOWN	0.025
hsa-miR-34c-3p	UP	KLF6	GPM6A	DOWN	0.004
hsa-miR-34c-3p	UP	KLF6	GPR4	DOWN	0.01
hsa-miR-34c-3p	UP	KLF6	GRIA1	DOWN	0
hsa-miR-34c-3p	UP	KLF6	LAMP3	DOWN	0.006
hsa-miR-34c-3p	UP	KLF6	MATN3	DOWN	0.001
hsa-miR-34c-3p	UP	KLF6	SAMD5	DOWN	0.001
hsa-miR-34c-3p	UP	KLF6	SLC19A3	DOWN	0.001
hsa-miR-34c-3p	UP	KLF6	SLC39A8	DOWN	0.01
hsa-miR-34c-3p	UP	KLF6	SLC6A4	DOWN	0.002
hsa-miR-34c-3p	UP	KLF6	WWC2	DOWN	0.005
hsa-miR-34c-3p	UP	TAL1	BDNF	DOWN	0
hsa-miR-34c-3p	UP	TAL1	BLVRB	DOWN	0.001
hsa-miR-34c-3p	UP	TAL1	DLC1	DOWN	0
hsa-miR-34c-3p	UP	TAL1	FZD5	DOWN	0
hsa-miR-34c-3p	UP	TAL1	GPM6A	DOWN	0
hsa-miR-34c-3p	UP	TAL1	INSIG1	DOWN	0
hsa-miR-34c-3p	UP	TAL1	LAMP3	DOWN	0
hsa-miR-34c-3p	UP	TAL1	MATN3	DOWN	0
hsa-miR-34c-3p	UP	TAL1	P2RY1	DOWN	0
hsa-miR-34c-3p	UP	TAL1	SLC19A3	DOWN	0
hsa-miR-34c-3p	UP	TAL1	SLC39A8	DOWN	0
hsa-miR-34c-3p	UP	TAL1	SLC6A4	DOWN	0
hsa-miR-34c-3p	UP	TAL1	WWC2	DOWN	0.001
hsa-miR-34c-5p	UP	USF1	FASN	DOWN	0
hsa-miR-34c-5p	UP	USF1	TMEM97	DOWN	0
hsa-miR-376a*	UP	ERG	FAM167A	DOWN	0
hsa-miR-376a*	UP	ERG	PTPRB	DOWN	0
hsa-miR-376a*	UP	ERG	SDPR	DOWN	0
hsa-miR-376a*	UP	FOS	FAM167A	DOWN	0
hsa-miR-376a*	UP	FOS	PTPRB	DOWN	0
hsa-miR-376a*	UP	FOS	SDPR	DOWN	0
hsa-miR-376a*	UP	PML	FAM167A	DOWN	0
hsa-miR-376a*	UP	PML	SDPR	DOWN	0
hsa-miR-377*	UP	ETS1	PELI1	DOWN	0
hsa-miR-377*	UP	NCOR2	PELI1	DOWN	0
hsa-miR-382	UP	ATF1	HMGCS1	DOWN	0
hsa-miR-409-3p	UP	AFF3	CNTN6	DOWN	0
hsa-miR-409-3p	UP	AFF3	HHIP	DOWN	0
hsa-miR-409-3p	UP	AFF3	P2RY1	DOWN	0
hsa-miR-409-3p	UP	AFF3	RXFP1	DOWN	0
hsa-miR-409-3p	UP	AFF3	SLC19A3	DOWN	0.001
hsa-miR-410	UP	USF1	EPB41L5	DOWN	0
hsa-miR-410	UP	USF1	FREM2	DOWN	0
hsa-miR-410	UP	USF1	FZD5	DOWN	0
hsa-miR-410	UP	USF1	HMGCS1	DOWN	0
hsa-miR-410	UP	USF1	SCD	DOWN	0.001
hsa-miR-410	UP	USF1	SLC39A8	DOWN	0
hsa-miR-410	UP	USF1	TSPAN12	DOWN	0
hsa-miR-411*	UP	AFF3	EMP2	DOWN	0
hsa-miR-411*	UP	AFF3	LIFR	DOWN	0
hsa-miR-411*	UP	AFF3	PTPRB	DOWN	0
hsa-miR-493*	UP	TAL1	DAPK2	DOWN	0
hsa-miR-493*	UP	TAL1	DLC1	DOWN	0
hsa-miR-493*	UP	TAL1	EMP2	DOWN	0
hsa-miR-493*	UP	TAL1	FAM167A	DOWN	0
hsa-miR-493*	UP	TAL1	HPCAL1	DOWN	0
hsa-miR-493*	UP	TAL1	MATN3	DOWN	0
hsa-miR-493*	UP	TAL1	PTPRB	DOWN	0
hsa-miR-493*	UP	TAL1	SLC6A4	DOWN	0
hsa-miR-493*	UP	TAL1	TSPAN12	DOWN	0
hsa-miR-493*	UP	TAL1	WWC2	DOWN	0
hsa-miR-495	UP	ERG	ARRB1	DOWN	0
hsa-miR-495	UP	ERG	DAPK2	DOWN	0
hsa-miR-495	UP	ERG	DLC1	DOWN	0.001
hsa-miR-495	UP	ERG	EMP2	DOWN	0
hsa-miR-495	UP	ERG	FAM167A	DOWN	0
hsa-miR-495	UP	ERG	GALNT13	DOWN	0
hsa-miR-495	UP	ERG	GPM6A	DOWN	0
hsa-miR-495	UP	ERG	LAMA3	DOWN	0
hsa-miR-495	UP	ERG	MATN3	DOWN	0
hsa-miR-495	UP	ERG	P2RY1	DOWN	0
hsa-miR-495	UP	ERG	PTPRB	DOWN	0
hsa-miR-495	UP	ERG	SLC6A4	DOWN	0
hsa-miR-495	UP	ERG	TMEM100	DOWN	0.001
hsa-miR-495	UP	ERG	TSPAN12	DOWN	0
hsa-miR-495	UP	ERG	WWC2	DOWN	0
hsa-miR-495	UP	FOXA2	ARRB1	DOWN	0
hsa-miR-495	UP	FOXA2	DAPK2	DOWN	0
hsa-miR-495	UP	FOXA2	DLC1	DOWN	0
hsa-miR-495	UP	FOXA2	EMP2	DOWN	0
hsa-miR-495	UP	FOXA2	FAM167A	DOWN	0
hsa-miR-495	UP	FOXA2	HPCAL1	DOWN	0
hsa-miR-495	UP	FOXA2	MATN3	DOWN	0
hsa-miR-495	UP	FOXA2	PTPRB	DOWN	0
hsa-miR-495	UP	FOXA2	SLC6A4	DOWN	0
hsa-miR-495	UP	FOXA2	TSPAN12	DOWN	0
hsa-miR-495	UP	ID1	ACVRL1	DOWN	0.005
hsa-miR-495	UP	ID1	ARRB1	DOWN	0.012
hsa-miR-495	UP	ID1	CA4	DOWN	0
hsa-miR-495	UP	ID1	CAV2	DOWN	0.006
hsa-miR-495	UP	ID1	CNTN6	DOWN	0.001
hsa-miR-495	UP	ID1	DAPK2	DOWN	0.009
hsa-miR-495	UP	ID1	DLC1	DOWN	0.024
hsa-miR-495	UP	ID1	EMP2	DOWN	0.011
hsa-miR-495	UP	ID1	FAM167A	DOWN	0.007
hsa-miR-495	UP	ID1	GALNT13	DOWN	0.003
hsa-miR-495	UP	ID1	GPM6A	DOWN	0.004
hsa-miR-495	UP	ID1	GRIA1	DOWN	0.001
hsa-miR-495	UP	ID1	HHIP	DOWN	0.002
hsa-miR-495	UP	ID1	HPCAL1	DOWN	0.01
hsa-miR-495	UP	ID1	INMT	DOWN	0.002
hsa-miR-495	UP	ID1	MATN3	DOWN	0.004
hsa-miR-495	UP	ID1	MYLIP	DOWN	0.012
hsa-miR-495	UP	ID1	P2RY1	DOWN	0.005
hsa-miR-495	UP	ID1	PTPRB	DOWN	0.003
hsa-miR-495	UP	ID1	RXFP1	DOWN	0.002
hsa-miR-495	UP	ID1	SLC6A4	DOWN	0.001
hsa-miR-495	UP	ID1	TMEM100	DOWN	0.002
hsa-miR-495	UP	ID1	TSPAN12	DOWN	0.008
hsa-miR-495	UP	ID1	VIPR1	DOWN	0.002
hsa-miR-495	UP	ID1	WWC2	DOWN	0.002
hsa-miR-495	UP	JUN	ACVRL1	DOWN	0.003
hsa-miR-495	UP	JUN	ARRB1	DOWN	0.01
hsa-miR-495	UP	JUN	CA4	DOWN	0
hsa-miR-495	UP	JUN	CAV2	DOWN	0.001
hsa-miR-495	UP	JUN	CNTN6	DOWN	0.004
hsa-miR-495	UP	JUN	DAPK2	DOWN	0.005
hsa-miR-495	UP	JUN	DLC1	DOWN	0.03
hsa-miR-495	UP	JUN	EMP2	DOWN	0.008
hsa-miR-495	UP	JUN	FAM167A	DOWN	0.002
hsa-miR-495	UP	JUN	GALNT13	DOWN	0
hsa-miR-495	UP	JUN	GPM6A	DOWN	0.002
hsa-miR-495	UP	JUN	GRIA1	DOWN	0
hsa-miR-495	UP	JUN	HPCAL1	DOWN	0.015
hsa-miR-495	UP	JUN	INMT	DOWN	0.002
hsa-miR-495	UP	JUN	LAMA3	DOWN	0.002
hsa-miR-495	UP	JUN	MATN3	DOWN	0
hsa-miR-495	UP	JUN	MYLIP	DOWN	0.008
hsa-miR-495	UP	JUN	P2RY1	DOWN	0.003
hsa-miR-495	UP	JUN	PTPRB	DOWN	0.004
hsa-miR-495	UP	JUN	RXFP1	DOWN	0
hsa-miR-495	UP	JUN	SCEL	DOWN	0.002
hsa-miR-495	UP	JUN	SLC6A4	DOWN	0.001
hsa-miR-495	UP	JUN	TMEM100	DOWN	0.001
hsa-miR-495	UP	JUN	TSPAN12	DOWN	0.006
hsa-miR-495	UP	JUN	VIPR1	DOWN	0.001
hsa-miR-495	UP	JUN	WWC2	DOWN	0.002
hsa-miR-495	UP	NKX2-1	ARRB1	DOWN	0
hsa-miR-495	UP	NKX2-1	DAPK2	DOWN	0
hsa-miR-495	UP	NKX2-1	DLC1	DOWN	0
hsa-miR-495	UP	NKX2-1	EMP2	DOWN	0
hsa-miR-495	UP	NKX2-1	FAM167A	DOWN	0
hsa-miR-495	UP	NKX2-1	GALNT13	DOWN	0
hsa-miR-495	UP	NKX2-1	GPM6A	DOWN	0
hsa-miR-495	UP	NKX2-1	HPCAL1	DOWN	0
hsa-miR-495	UP	NKX2-1	MYLIP	DOWN	0
hsa-miR-495	UP	NKX2-1	P2RY1	DOWN	0
hsa-miR-495	UP	NKX2-1	PTPRB	DOWN	0
hsa-miR-495	UP	NKX2-1	SCEL	DOWN	0
hsa-miR-495	UP	NKX2-1	SLC6A4	DOWN	0
hsa-miR-495	UP	NKX2-1	TSPAN12	DOWN	0
hsa-miR-495	UP	NKX2-1	WWC2	DOWN	0
hsa-miR-495	UP	TAL1	ACVRL1	DOWN	0
hsa-miR-495	UP	TAL1	ARRB1	DOWN	0
hsa-miR-495	UP	TAL1	DAPK2	DOWN	0
hsa-miR-495	UP	TAL1	DLC1	DOWN	0
hsa-miR-495	UP	TAL1	EMP2	DOWN	0.001
hsa-miR-495	UP	TAL1	FAM167A	DOWN	0
hsa-miR-495	UP	TAL1	GPM6A	DOWN	0
hsa-miR-495	UP	TAL1	HPCAL1	DOWN	0.001
hsa-miR-495	UP	TAL1	MATN3	DOWN	0.001
hsa-miR-495	UP	TAL1	MYLIP	DOWN	0
hsa-miR-495	UP	TAL1	P2RY1	DOWN	0
hsa-miR-495	UP	TAL1	PTPRB	DOWN	0
hsa-miR-495	UP	TAL1	SLC6A4	DOWN	0
hsa-miR-495	UP	TAL1	TMEM100	DOWN	0
hsa-miR-495	UP	TAL1	TSPAN12	DOWN	0
hsa-miR-495	UP	TAL1	WWC2	DOWN	0
hsa-miR-502-3p	DOWN	NFATC2	CCND2	UP	0
hsa-miR-502-3p	DOWN	NFATC2	ISM1	UP	0
hsa-miR-502-3p	DOWN	NFATC2	ITIH5	UP	0
hsa-miR-502-3p	DOWN	NFATC2	PDE7B	UP	0
hsa-miR-502-3p	DOWN	NFATC2	SFRP4	UP	0
hsa-miR-532-5p	DOWN	MYOCD	CPXM2	UP	0
hsa-miR-532-5p	DOWN	MYOCD	DIO2	UP	0
hsa-miR-532-5p	DOWN	MYOCD	TSHZ2	UP	0
hsa-miR-539	UP	HOPX	CCDC85A	DOWN	0
hsa-miR-539	UP	HOPX	CHI3L2	DOWN	0
hsa-miR-539	UP	HOPX	CRTAC1	DOWN	0
hsa-miR-539	UP	HOPX	CYP51A1	DOWN	0.001
hsa-miR-539	UP	HOPX	EPB41L5	DOWN	0
hsa-miR-539	UP	HOPX	FADS1	DOWN	0.001
hsa-miR-539	UP	HOPX	FMO5	DOWN	0
hsa-miR-539	UP	HOPX	FREM2	DOWN	0.001
hsa-miR-539	UP	HOPX	FZD5	DOWN	0.008
hsa-miR-539	UP	HOPX	GKN2	DOWN	0.001
hsa-miR-539	UP	HOPX	HHIP	DOWN	0
hsa-miR-539	UP	HOPX	HMGCR	DOWN	0
hsa-miR-539	UP	HOPX	HMGCS1	DOWN	0
hsa-miR-539	UP	HOPX	HSD17B6	DOWN	0
hsa-miR-539	UP	HOPX	IDI1	DOWN	0.003
hsa-miR-539	UP	HOPX	INSIG1	DOWN	0
hsa-miR-539	UP	HOPX	MACROD2	DOWN	0
hsa-miR-539	UP	HOPX	MGST1	DOWN	0
hsa-miR-539	UP	HOPX	MS4A15	DOWN	0
hsa-miR-539	UP	HOPX	MSMO1	DOWN	0
hsa-miR-539	UP	HOPX	P2RY1	DOWN	0.001
hsa-miR-539	UP	HOPX	PFKFB2	DOWN	0.002
hsa-miR-539	UP	HOPX	RGCC	DOWN	0.001
hsa-miR-539	UP	HOPX	SCD	DOWN	0.001
hsa-miR-539	UP	HOPX	SCN1A	DOWN	0
hsa-miR-539	UP	HOPX	SLC19A3	DOWN	0.001
hsa-miR-539	UP	HOPX	SLC22A3	DOWN	0
hsa-miR-539	UP	HOPX	SLC39A8	DOWN	0.003
hsa-miR-539	UP	HOPX	SLCO4C1	DOWN	0
hsa-miR-539	UP	HOPX	TMEM97	DOWN	0
hsa-miR-539	UP	HOPX	ZNF385B	DOWN	0.001
hsa-miR-580	DOWN	TCF4/TCF7L2	ANTXR1	UP	0.001
hsa-miR-580	DOWN	TCF4/TCF7L2	APLNR	UP	0
hsa-miR-580	DOWN	TCF4/TCF7L2	CCND2	UP	0.002
hsa-miR-580	DOWN	TCF4/TCF7L2	ITIH5	UP	0.001
hsa-miR-580	DOWN	TCF4/TCF7L2	LTBP2	UP	0.004
hsa-miR-580	DOWN	TCF4/TCF7L2	MASP1	UP	0.002
hsa-miR-580	DOWN	TCF4/TCF7L2	NBL1	UP	0
hsa-miR-580	DOWN	TCF4/TCF7L2	NFASC	UP	0
hsa-miR-580	DOWN	TCF4/TCF7L2	PLXDC1	UP	0.004
hsa-miR-580	DOWN	TCF4/TCF7L2	ROBO2	UP	0
hsa-miR-623	DOWN	KDM5B	FHL2	UP	0
hsa-miR-627	DOWN	FOXP2	CAPN13	UP	0
hsa-miR-627	DOWN	FOXP2	CAPS2	UP	0
hsa-miR-627	DOWN	FOXP2	CCDC170	UP	0
hsa-miR-627	DOWN	FOXP2	CP	UP	0
hsa-miR-627	DOWN	FOXP2	DZIP3	UP	0
hsa-miR-627	DOWN	FOXP2	EFHC1	UP	0
hsa-miR-627	DOWN	FOXP2	FGF14	UP	0.001
hsa-miR-627	DOWN	FOXP2	GALNT6	UP	0
hsa-miR-627	DOWN	FOXP2	IQCG	UP	0
hsa-miR-627	DOWN	FOXP2	IQUB	UP	0
hsa-miR-627	DOWN	FOXP2	ISYNA1	UP	0
hsa-miR-627	DOWN	FOXP2	NEK11	UP	0
hsa-miR-627	DOWN	FOXP2	RPGRIP1L	UP	0.001
hsa-miR-627	DOWN	FOXP2	SPA17	UP	0
hsa-miR-627	DOWN	FOXP2	TEX9	UP	0
hsa-miR-627	DOWN	FOXP2	TTC25	UP	0
hsa-miR-627	DOWN	FOXP2	WDR78	UP	0
hsa-miR-627	DOWN	MYB	ABCA13	UP	0.001
hsa-miR-627	DOWN	MYB	ADAM12	UP	0.02
hsa-miR-627	DOWN	MYB	AQP5	UP	0.002
hsa-miR-627	DOWN	MYB	C11orf88	UP	0
hsa-miR-627	DOWN	MYB	CAPN13	UP	0.002
hsa-miR-627	DOWN	MYB	CAPS2	UP	0.017
hsa-miR-627	DOWN	MYB	CCDC113	UP	0
hsa-miR-627	DOWN	MYB	CCDC146	UP	0.002
hsa-miR-627	DOWN	MYB	CCDC170	UP	0
hsa-miR-627	DOWN	MYB	CHST6	UP	0.001
hsa-miR-627	DOWN	MYB	CHST9	UP	0
hsa-miR-627	DOWN	MYB	CP	UP	0.003
hsa-miR-627	DOWN	MYB	DNALI1	UP	0
hsa-miR-627	DOWN	MYB	DSC3	UP	0
hsa-miR-627	DOWN	MYB	DZIP3	UP	0.001
hsa-miR-627	DOWN	MYB	EFHC1	UP	0
hsa-miR-627	DOWN	MYB	ERICH3	UP	0
hsa-miR-627	DOWN	MYB	FAM81B	UP	0
hsa-miR-627	DOWN	MYB	FGF14	UP	0.004
hsa-miR-627	DOWN	MYB	GALNT6	UP	0.014
hsa-miR-627	DOWN	MYB	GPX8	UP	0.001
hsa-miR-627	DOWN	MYB	HS3ST1	UP	0.002
hsa-miR-627	DOWN	MYB	HSPA4L	UP	0.003
hsa-miR-627	DOWN	MYB	IGFBP2	UP	0.003
hsa-miR-627	DOWN	MYB	IQCG	UP	0.005
hsa-miR-627	DOWN	MYB	IQUB	UP	0
hsa-miR-627	DOWN	MYB	ISYNA1	UP	0.007
hsa-miR-627	DOWN	MYB	ITGB8	UP	0.018
hsa-miR-627	DOWN	MYB	KRT17	UP	0.001
hsa-miR-627	DOWN	MYB	LRRN1	UP	0.002
hsa-miR-627	DOWN	MYB	MAATS1	UP	0.001
hsa-miR-627	DOWN	MYB	NEK11	UP	0.003
hsa-miR-627	DOWN	MYB	PIFO	UP	0
hsa-miR-627	DOWN	MYB	PLEKHS1	UP	0
hsa-miR-627	DOWN	MYB	PROM1	UP	0.001
hsa-miR-627	DOWN	MYB	PTGFRN	UP	0.011
hsa-miR-627	DOWN	MYB	RPGRIP1L	UP	0.005
hsa-miR-627	DOWN	MYB	SLC4A11	UP	0.002
hsa-miR-627	DOWN	MYB	SLFN13	UP	0.015
hsa-miR-627	DOWN	MYB	SNTN	UP	0
hsa-miR-627	DOWN	MYB	SPA17	UP	0.001
hsa-miR-627	DOWN	MYB	SPATA18	UP	0
hsa-miR-627	DOWN	MYB	SPOCK3	UP	0.002
hsa-miR-627	DOWN	MYB	ST6GALNAC1	UP	0.001
hsa-miR-627	DOWN	MYB	TEKT1	UP	0
hsa-miR-627	DOWN	MYB	TEX9	UP	0.002
hsa-miR-627	DOWN	MYB	TMPRSS4	UP	0.001
hsa-miR-627	DOWN	MYB	TRIM59	UP	0.02
hsa-miR-627	DOWN	MYB	TTC25	UP	0.002
hsa-miR-627	DOWN	MYB	VTCN1	UP	0
hsa-miR-627	DOWN	MYB	WDR78	UP	0.001
hsa-miR-627	DOWN	RUNX1	ADAM12	UP	0.007
hsa-miR-627	DOWN	RUNX1	CAPS2	UP	0.005
hsa-miR-627	DOWN	RUNX1	CP	UP	0.001
hsa-miR-627	DOWN	RUNX1	FGF14	UP	0
hsa-miR-627	DOWN	RUNX1	GALNT6	UP	0.003
hsa-miR-627	DOWN	RUNX1	GEM	UP	0.001
hsa-miR-627	DOWN	RUNX1	GPX8	UP	0.004
hsa-miR-627	DOWN	RUNX1	HS3ST1	UP	0.003
hsa-miR-627	DOWN	RUNX1	IQCG	UP	0.002
hsa-miR-627	DOWN	RUNX1	ITGB8	UP	0.003
hsa-miR-627	DOWN	RUNX1	LRRN1	UP	0.001
hsa-miR-627	DOWN	RUNX1	PTGFRN	UP	0.001
hsa-miR-627	DOWN	RUNX1	RPGRIP1L	UP	0.004
hsa-miR-627	DOWN	RUNX1	SLC4A11	UP	0
hsa-miR-627	DOWN	RUNX1	SLFN13	UP	0.002
hsa-miR-627	DOWN	RUNX1	TEX9	UP	0
hsa-miR-627	DOWN	RUNX1	TRIM59	UP	0.002
hsa-miR-627	DOWN	RUNX1	WDR78	UP	0
hsa-miR-627	DOWN	SIX4	ABCA13	UP	0
hsa-miR-627	DOWN	SIX4	C11orf88	UP	0
hsa-miR-627	DOWN	SIX4	CAPN13	UP	0
hsa-miR-627	DOWN	SIX4	CAPS2	UP	0.002
hsa-miR-627	DOWN	SIX4	CCDC146	UP	0
hsa-miR-627	DOWN	SIX4	CCDC170	UP	0
hsa-miR-627	DOWN	SIX4	CHST6	UP	0
hsa-miR-627	DOWN	SIX4	CHST9	UP	0
hsa-miR-627	DOWN	SIX4	CP	UP	0.001
hsa-miR-627	DOWN	SIX4	DSC3	UP	0
hsa-miR-627	DOWN	SIX4	EFHC1	UP	0
hsa-miR-627	DOWN	SIX4	ERICH3	UP	0
hsa-miR-627	DOWN	SIX4	FAM81B	UP	0
hsa-miR-627	DOWN	SIX4	FGF14	UP	0
hsa-miR-627	DOWN	SIX4	GALNT6	UP	0.004
hsa-miR-627	DOWN	SIX4	HS3ST1	UP	0
hsa-miR-627	DOWN	SIX4	HSPA4L	UP	0
hsa-miR-627	DOWN	SIX4	IQCG	UP	0.001
hsa-miR-627	DOWN	SIX4	IQUB	UP	0
hsa-miR-627	DOWN	SIX4	ISYNA1	UP	0.001
hsa-miR-627	DOWN	SIX4	KRT17	UP	0
hsa-miR-627	DOWN	SIX4	LRRN1	UP	0
hsa-miR-627	DOWN	SIX4	MAATS1	UP	0.001
hsa-miR-627	DOWN	SIX4	PLEKHS1	UP	0
hsa-miR-627	DOWN	SIX4	PROM1	UP	0
hsa-miR-627	DOWN	SIX4	RPGRIP1L	UP	0.002
hsa-miR-627	DOWN	SIX4	SLC4A11	UP	0
hsa-miR-627	DOWN	SIX4	SLFN13	UP	0.005
hsa-miR-627	DOWN	SIX4	SPA17	UP	0
hsa-miR-627	DOWN	SIX4	SPOCK3	UP	0
hsa-miR-627	DOWN	SIX4	ST6GALNAC1	UP	0.001
hsa-miR-627	DOWN	SIX4	TEKT1	UP	0
hsa-miR-627	DOWN	SIX4	TEX9	UP	0
hsa-miR-627	DOWN	SIX4	TMPRSS4	UP	0
hsa-miR-627	DOWN	SIX4	TRIM59	UP	0.007
hsa-miR-627	DOWN	SIX4	TTC25	UP	0
hsa-miR-627	DOWN	SIX4	VTCN1	UP	0
hsa-miR-627	DOWN	SIX4	WDR78	UP	0
hsa-miR-627	DOWN	SOX2	ABCA13	UP	0
hsa-miR-627	DOWN	SOX2	AQP5	UP	0
hsa-miR-627	DOWN	SOX2	C11orf88	UP	0
hsa-miR-627	DOWN	SOX2	CAPN13	UP	0
hsa-miR-627	DOWN	SOX2	CAPS2	UP	0.006
hsa-miR-627	DOWN	SOX2	CCDC113	UP	0
hsa-miR-627	DOWN	SOX2	CCDC146	UP	0
hsa-miR-627	DOWN	SOX2	CCDC170	UP	0.001
hsa-miR-627	DOWN	SOX2	CHST6	UP	0
hsa-miR-627	DOWN	SOX2	CHST9	UP	0.001
hsa-miR-627	DOWN	SOX2	CP	UP	0
hsa-miR-627	DOWN	SOX2	DNALI1	UP	0
hsa-miR-627	DOWN	SOX2	DSC3	UP	0
hsa-miR-627	DOWN	SOX2	DZIP3	UP	0
hsa-miR-627	DOWN	SOX2	EFHC1	UP	0
hsa-miR-627	DOWN	SOX2	ERICH3	UP	0
hsa-miR-627	DOWN	SOX2	FAM81B	UP	0
hsa-miR-627	DOWN	SOX2	FGF14	UP	0.001
hsa-miR-627	DOWN	SOX2	GALNT6	UP	0.004
hsa-miR-627	DOWN	SOX2	GPX8	UP	0.003
hsa-miR-627	DOWN	SOX2	HS3ST1	UP	0.001
hsa-miR-627	DOWN	SOX2	HSPA4L	UP	0
hsa-miR-627	DOWN	SOX2	IGFBP2	UP	0
hsa-miR-627	DOWN	SOX2	IQCG	UP	0
hsa-miR-627	DOWN	SOX2	IQUB	UP	0
hsa-miR-627	DOWN	SOX2	ITGB8	UP	0.001
hsa-miR-627	DOWN	SOX2	KRT17	UP	0
hsa-miR-627	DOWN	SOX2	LRRN1	UP	0.002
hsa-miR-627	DOWN	SOX2	MAATS1	UP	0
hsa-miR-627	DOWN	SOX2	NEK11	UP	0
hsa-miR-627	DOWN	SOX2	PIFO	UP	0
hsa-miR-627	DOWN	SOX2	PLEKHS1	UP	0
hsa-miR-627	DOWN	SOX2	PROM1	UP	0
hsa-miR-627	DOWN	SOX2	PTGFRN	UP	0
hsa-miR-627	DOWN	SOX2	RPGRIP1L	UP	0.001
hsa-miR-627	DOWN	SOX2	SLC4A11	UP	0
hsa-miR-627	DOWN	SOX2	SLFN13	UP	0.001
hsa-miR-627	DOWN	SOX2	SNTN	UP	0
hsa-miR-627	DOWN	SOX2	SPA17	UP	0.001
hsa-miR-627	DOWN	SOX2	SPATA18	UP	0
hsa-miR-627	DOWN	SOX2	SPOCK3	UP	0
hsa-miR-627	DOWN	SOX2	ST6GALNAC1	UP	0
hsa-miR-627	DOWN	SOX2	TEKT1	UP	0.001
hsa-miR-627	DOWN	SOX2	TEX9	UP	0.001
hsa-miR-627	DOWN	SOX2	TTC25	UP	0
hsa-miR-627	DOWN	SOX2	VTCN1	UP	0
hsa-miR-627	DOWN	SOX2	WDR78	UP	0.003
hsa-miR-627	DOWN	TFAP2A	ABCA13	UP	0
hsa-miR-627	DOWN	TFAP2A	ADAM12	UP	0.043
hsa-miR-627	DOWN	TFAP2A	AQP5	UP	0.004
hsa-miR-627	DOWN	TFAP2A	C11orf88	UP	0.001
hsa-miR-627	DOWN	TFAP2A	CAPN13	UP	0
hsa-miR-627	DOWN	TFAP2A	CAPS2	UP	0.041
hsa-miR-627	DOWN	TFAP2A	CCDC113	UP	0
hsa-miR-627	DOWN	TFAP2A	CCDC146	UP	0.004
hsa-miR-627	DOWN	TFAP2A	CCDC170	UP	0.002
hsa-miR-627	DOWN	TFAP2A	CHST6	UP	0.004
hsa-miR-627	DOWN	TFAP2A	CHST9	UP	0.001
hsa-miR-627	DOWN	TFAP2A	CP	UP	0.007
hsa-miR-627	DOWN	TFAP2A	DNALI1	UP	0
hsa-miR-627	DOWN	TFAP2A	DSC3	UP	0.002
hsa-miR-627	DOWN	TFAP2A	DZIP3	UP	0.003
hsa-miR-627	DOWN	TFAP2A	EFHC1	UP	0.001
hsa-miR-627	DOWN	TFAP2A	ERICH3	UP	0.001
hsa-miR-627	DOWN	TFAP2A	FAM81B	UP	0
hsa-miR-627	DOWN	TFAP2A	FGF14	UP	0.007
hsa-miR-627	DOWN	TFAP2A	GALNT6	UP	0.036
hsa-miR-627	DOWN	TFAP2A	GPX8	UP	0.013
hsa-miR-627	DOWN	TFAP2A	HS3ST1	UP	0.006
hsa-miR-627	DOWN	TFAP2A	HSPA4L	UP	0.002
hsa-miR-627	DOWN	TFAP2A	IGFBP2	UP	0.008
hsa-miR-627	DOWN	TFAP2A	IQCG	UP	0.009
hsa-miR-627	DOWN	TFAP2A	IQUB	UP	0.003
hsa-miR-627	DOWN	TFAP2A	ISYNA1	UP	0.023
hsa-miR-627	DOWN	TFAP2A	ITGB8	UP	0.03
hsa-miR-627	DOWN	TFAP2A	KRT17	UP	0.002
hsa-miR-627	DOWN	TFAP2A	LRRN1	UP	0.003
hsa-miR-627	DOWN	TFAP2A	MAATS1	UP	0
hsa-miR-627	DOWN	TFAP2A	NEK11	UP	0.003
hsa-miR-627	DOWN	TFAP2A	PIFO	UP	0
hsa-miR-627	DOWN	TFAP2A	PLEKHS1	UP	0.001
hsa-miR-627	DOWN	TFAP2A	PROM1	UP	0.003
hsa-miR-627	DOWN	TFAP2A	PTGFRN	UP	0.019
hsa-miR-627	DOWN	TFAP2A	RPGRIP1L	UP	0.013
hsa-miR-627	DOWN	TFAP2A	SLC4A11	UP	0.002
hsa-miR-627	DOWN	TFAP2A	SLFN13	UP	0.029
hsa-miR-627	DOWN	TFAP2A	SNTN	UP	0.002
hsa-miR-627	DOWN	TFAP2A	SPA17	UP	0.002
hsa-miR-627	DOWN	TFAP2A	SPATA18	UP	0.001
hsa-miR-627	DOWN	TFAP2A	SPOCK3	UP	0
hsa-miR-627	DOWN	TFAP2A	ST6GALNAC1	UP	0.008
hsa-miR-627	DOWN	TFAP2A	TEKT1	UP	0.002
hsa-miR-627	DOWN	TFAP2A	TEX9	UP	0.003
hsa-miR-627	DOWN	TFAP2A	TMPRSS4	UP	0.001
hsa-miR-627	DOWN	TFAP2A	TRIM59	UP	0.044
hsa-miR-627	DOWN	TFAP2A	TTC25	UP	0
hsa-miR-627	DOWN	TFAP2A	VTCN1	UP	0
hsa-miR-627	DOWN	TFAP2A	WDR78	UP	0.006
hsa-miR-627	DOWN	TP63	ABCA13	UP	0
hsa-miR-627	DOWN	TP63	ADAM12	UP	0.011
hsa-miR-627	DOWN	TP63	AQP5	UP	0.001
hsa-miR-627	DOWN	TP63	C11orf88	UP	0.001
hsa-miR-627	DOWN	TP63	CAPN13	UP	0
hsa-miR-627	DOWN	TP63	CAPS2	UP	0.025
hsa-miR-627	DOWN	TP63	CCDC113	UP	0
hsa-miR-627	DOWN	TP63	CCDC146	UP	0.001
hsa-miR-627	DOWN	TP63	CCDC170	UP	0.001
hsa-miR-627	DOWN	TP63	CHST6	UP	0
hsa-miR-627	DOWN	TP63	CHST9	UP	0.002
hsa-miR-627	DOWN	TP63	CP	UP	0.002
hsa-miR-627	DOWN	TP63	DNALI1	UP	0.001
hsa-miR-627	DOWN	TP63	DSC3	UP	0.001
hsa-miR-627	DOWN	TP63	DZIP3	UP	0.001
hsa-miR-627	DOWN	TP63	EFHC1	UP	0
hsa-miR-627	DOWN	TP63	ERICH3	UP	0
hsa-miR-627	DOWN	TP63	FAM81B	UP	0.001
hsa-miR-627	DOWN	TP63	FGF14	UP	0.005
hsa-miR-627	DOWN	TP63	GALNT6	UP	0.016
hsa-miR-627	DOWN	TP63	GPX8	UP	0.006
hsa-miR-627	DOWN	TP63	HS3ST1	UP	0
hsa-miR-627	DOWN	TP63	HSPA4L	UP	0.001
hsa-miR-627	DOWN	TP63	IGFBP2	UP	0.004
hsa-miR-627	DOWN	TP63	IQCG	UP	0.005
hsa-miR-627	DOWN	TP63	IQUB	UP	0.001
hsa-miR-627	DOWN	TP63	ISYNA1	UP	0.012
hsa-miR-627	DOWN	TP63	ITGB8	UP	0.012
hsa-miR-627	DOWN	TP63	KRT17	UP	0
hsa-miR-627	DOWN	TP63	LRRN1	UP	0.001
hsa-miR-627	DOWN	TP63	MAATS1	UP	0
hsa-miR-627	DOWN	TP63	NEK11	UP	0
hsa-miR-627	DOWN	TP63	PIFO	UP	0
hsa-miR-627	DOWN	TP63	PLEKHS1	UP	0
hsa-miR-627	DOWN	TP63	PROM1	UP	0.001
hsa-miR-627	DOWN	TP63	PTGFRN	UP	0.006
hsa-miR-627	DOWN	TP63	RPGRIP1L	UP	0.007
hsa-miR-627	DOWN	TP63	SLC4A11	UP	0.002
hsa-miR-627	DOWN	TP63	SLFN13	UP	0.013
hsa-miR-627	DOWN	TP63	SNTN	UP	0.001
hsa-miR-627	DOWN	TP63	SPA17	UP	0.003
hsa-miR-627	DOWN	TP63	SPATA18	UP	0
hsa-miR-627	DOWN	TP63	SPOCK3	UP	0.001
hsa-miR-627	DOWN	TP63	ST6GALNAC1	UP	0.001
hsa-miR-627	DOWN	TP63	TEKT1	UP	0.001
hsa-miR-627	DOWN	TP63	TEX9	UP	0.002
hsa-miR-627	DOWN	TP63	TMPRSS4	UP	0
hsa-miR-627	DOWN	TP63	TRIM59	UP	0.021
hsa-miR-627	DOWN	TP63	TTC25	UP	0.001
hsa-miR-627	DOWN	TP63	VTCN1	UP	0.001
hsa-miR-627	DOWN	TP63	WDR78	UP	0.001
hsa-miR-641	DOWN	EGR3	CYP24A1	UP	0
hsa-miR-641	DOWN	EGR3	FAM46C	UP	0
hsa-miR-641	DOWN	EGR3	GFRA1	UP	0
hsa-miR-641	DOWN	ESR1	CCDC80	UP	0
hsa-miR-641	DOWN	ESR1	SFRP4	UP	0
hsa-miR-641	DOWN	FOSL1	CCDC80	UP	0
hsa-miR-641	DOWN	GREB1	GFRA1	UP	0
hsa-miR-641	DOWN	KDM5B	CCDC80	UP	0
hsa-miR-641	DOWN	NFATC2	CCDC80	UP	0
hsa-miR-641	DOWN	NFATC2	DIO2	UP	0
hsa-miR-641	DOWN	NFATC2	FAM46C	UP	0
hsa-miR-641	DOWN	NFATC2	GFRA1	UP	0
hsa-miR-641	DOWN	NFATC2	SFRP4	UP	0.002
hsa-miR-641	DOWN	NFATC2	ZNF385D	UP	0
hsa-miR-652	DOWN	RUNX1	KCNN4	UP	0
hsa-miR-654-3p	UP	FOXA2	EMP2	DOWN	0
hsa-miR-654-3p	UP	FOXA2	HMGCR	DOWN	0
hsa-miR-654-3p	UP	FOXA2	HPCAL1	DOWN	0
hsa-miR-654-3p	UP	ID1	BTNL9	DOWN	0
hsa-miR-654-3p	UP	ID1	CAV2	DOWN	0
hsa-miR-654-3p	UP	ID1	CNTN6	DOWN	0.002
hsa-miR-654-3p	UP	ID1	EMP2	DOWN	0.006
hsa-miR-654-3p	UP	ID1	EPB41L5	DOWN	0.002
hsa-miR-654-3p	UP	ID1	FADS1	DOWN	0.001
hsa-miR-654-3p	UP	ID1	FREM2	DOWN	0.004
hsa-miR-654-3p	UP	ID1	HHIP	DOWN	0.002
hsa-miR-654-3p	UP	ID1	HPCAL1	DOWN	0.003
hsa-miR-654-3p	UP	ID1	MACROD2	DOWN	0
hsa-miR-654-3p	UP	ID1	P2RY1	DOWN	0
hsa-miR-654-3p	UP	ID1	PAPSS2	DOWN	0.001
hsa-miR-654-3p	UP	ID1	RXFP1	DOWN	0
hsa-miR-654-3p	UP	USF1	BTNL9	DOWN	0
hsa-miR-654-3p	UP	USF1	EPB41L5	DOWN	0
hsa-miR-654-3p	UP	USF1	FADS1	DOWN	0
hsa-miR-654-3p	UP	USF1	FREM2	DOWN	0
hsa-miR-654-3p	UP	USF1	HPCAL1	DOWN	0
hsa-miR-654-3p	UP	USF1	MACROD2	DOWN	0
hsa-miR-744	DOWN	ESR2	SCARA5	UP	0
hsa-miR-92a	DOWN	BCL11A	CCND2	UP	0
hsa-miR-92a	DOWN	BCL11A	DPYSL3	UP	0
hsa-miR-92b*	DOWN	ESR2	ACTG2	UP	0
hsa-miR-92b*	DOWN	ESR2	CCDC80	UP	0
hsa-miR-92b*	DOWN	ESR2	CILP	UP	0
hsa-miR-92b*	DOWN	ESR2	DIO2	UP	0
hsa-miR-92b*	DOWN	ESR2	GFRA1	UP	0
hsa-miR-92b*	DOWN	ESR2	IGFBP5	UP	0
hsa-miR-92b*	DOWN	XBP1	ACTG2	UP	0
hsa-miR-92b*	DOWN	XBP1	BPIFB1	UP	0
hsa-miR-92b*	DOWN	XBP1	CCDC80	UP	0
hsa-miR-92b*	DOWN	XBP1	CFAP69	UP	0
hsa-miR-92b*	DOWN	XBP1	CILP	UP	0
hsa-miR-92b*	DOWN	XBP1	CYP24A1	UP	0
hsa-miR-92b*	DOWN	XBP1	DIO2	UP	0
hsa-miR-92b*	DOWN	XBP1	GFRA1	UP	0
hsa-miR-92b*	DOWN	XBP1	IGFBP5	UP	0
hsa-miR-92b*	DOWN	XBP1	MUC4	UP	0
hsa-miR-92b*	DOWN	XBP1	SPEG	UP	0
hsa-miR-92b*	DOWN	XBP1	TSPAN11	UP	0
hsa-miR-93	DOWN	EZH2	PAMR1	UP	0
hsa-miR-93	DOWN	FOXM1	COL5A2	UP	0
hsa-miR-99a*	UP	ATF3	CLDN5	DOWN	0
hsa-miR-99a*	UP	ATF3	LRRC32	DOWN	0
hsa-miR-99a*	UP	CSRNP1	CLDN5	DOWN	0
hsa-miR-99a*	UP	CSRNP1	LRRC32	DOWN	0
hsa-miR-99a*	UP	EGR1	LRRC32	DOWN	0
hsa-miR-99a*	UP	GATA2	CLDN5	DOWN	0
hsa-miR-99a*	UP	GATA2	LRRC32	DOWN	0
hsa-miR-99a*	UP	MAFK	BLVRB	DOWN	0
hsa-miR-99a*	UP	MAFK	LRRC32	DOWN	0
Set B 3 node TF-FFL
TF	miRNA	Status in IPF	Gene	Status in IPF	Significance p-value
ATF3	hsa-miR-539	UP	CRTAC1	DOWN	0.001
ATF3	hsa-miR-133b	UP	ESYT3	DOWN	0
ATF3	hsa-miR-133b	UP	LDLR	DOWN	0
ATF3	hsa-miR-539	UP	RGCC	DOWN	0
BACH1	hsa-miR-18a	DOWN	ANTXR1	UP	0.001
BACH1	hsa-miR-221	DOWN	PLXDC1	UP	0
CSRNP1	hsa-miR-133b	UP	EPB41L5	DOWN	0
CSRNP1	hsa-miR-133b	UP	ESYT3	DOWN	0
CSRNP1	hsa-miR-133b	UP	FZD5	DOWN	0
CSRNP1	hsa-miR-133b	UP	LDLR	DOWN	0
CSRNP1	hsa-miR-133b	UP	SLC19A3	DOWN	0
EGR1	hsa-miR-27a	DOWN	PLXDC1	UP	0.001
ERG	hsa-miR-30a	DOWN	ABCC5	UP	0.006
ERG	hsa-miR-126	DOWN	CCND2	UP	0.001
ERG	hsa-miR-29c	DOWN	DPYSL3	UP	0.001
ERG	hsa-miR-29c	DOWN	ENC1	UP	0.001
ERG	hsa-miR-29c	DOWN	MFAP2	UP	0
ERG	hsa-miR-30a	DOWN	PCDH7	UP	0
ERG	hsa-miR-27a	DOWN	PLXDC1	UP	0.003
ERG	hsa-miR-30a	DOWN	SYTL2	UP	0.01
FLI1	hsa-miR-30a	DOWN	ABCC5	UP	0.009
FLI1	hsa-miR-30a	DOWN	SYTL2	UP	0.008
FLI1	hsa-miR-30a	DOWN	TNFRSF21	UP	0.004
FOS	hsa-miR-27a	DOWN	PLXDC1	UP	0.002
FOXA1	hsa-miR-205	UP	TFPI	DOWN	0.035
GABPA	hsa-miR-99a	UP	BLVRB	DOWN	0
GABPA	hsa-miR-99a	UP	FADS1	DOWN	0
GABPA	hsa-miR-99a	UP	MSMO1	DOWN	0
JUND	hsa-miR-27a	DOWN	PLXDC1	UP	0
KLF4	hsa-miR-126	DOWN	CCND2	UP	0
KLF4	hsa-miR-27a	DOWN	PLXDC1	UP	0
MAFK	hsa-miR-27a	DOWN	PLXDC1	UP	0.003
NFATC1	hsa-miR-539	UP	CCDC85A	DOWN	0.001
NFATC1	hsa-miR-539	UP	EPB41L5	DOWN	0.003
NFATC1	hsa-miR-539	UP	FREM2	DOWN	0.001
NFATC1	hsa-miR-539	UP	RGCC	DOWN	0.003
NFE2	hsa-miR-214*	UP	CRTAC1	DOWN	0
NFE2	hsa-miR-214*	UP	EPB41L5	DOWN	0
NFE2	hsa-miR-214	UP	FZD5	DOWN	0
NFE2	hsa-miR-214*	UP	FZD5	DOWN	0
NFE2	hsa-miR-214	UP	HHIP	DOWN	0
NOTCH1	hsa-miR-23b	UP	FADS1	DOWN	0
NOTCH1	hsa-miR-23b	UP	HHIP	DOWN	0
NR2F2	hsa-miR-627	DOWN	ADAM12	UP	0.002
NR2F2	hsa-miR-627	DOWN	CAPS2	UP	0.001
NR2F2	hsa-miR-627	DOWN	ISYNA1	UP	0
NR2F2	hsa-miR-627	DOWN	TRIM59	UP	0.001
PML	hsa-miR-623	DOWN	FHL2	UP	0
PML	hsa-miR-623	DOWN	ITGB8	UP	0
STAT1	hsa-miR-222	DOWN	ANK2	UP	0
STAT1	hsa-miR-155	UP	EPB41L5	DOWN	0.003
STAT1	hsa-miR-155	UP	FZD5	DOWN	0.003
STAT1	hsa-miR-221	DOWN	ITIH5	UP	0.001
STAT1	hsa-miR-155	UP	PFKFB2	DOWN	0
STAT1	hsa-miR-221	DOWN	PLXDC1	UP	0.009
STAT1	hsa-miR-222	DOWN	SFRP4	UP	0
SUZ12	hsa-miR-221	DOWN	PLXDC1	UP	0
USF1	hsa-miR-939	DOWN	ITM2C	UP	0
ZNF143	hsa-miR-214*	UP	CRTAC1	DOWN	0
ZNF143	hsa-miR-214*	UP	FADS1	DOWN	0
ZNF143	hsa-miR-214*	UP	FREM2	DOWN	0.003
ZNF143	hsa-miR-214	UP	FZD5	DOWN	0
ZNF143	hsa-miR-214*	UP	FZD5	DOWN	0.001
ZNF143	hsa-miR-214*	UP	GALNT18	DOWN	0
ZNF143	hsa-miR-632	DOWN	PCDH7	UP	0
Set B 4 node miRNA-FFL
miRNA	Status in IPF	TF	Gene	Gene	Status in IPF	Significance p-value
hsa-miR-10a*	UP	AFF3	ABCA3	LAMP3	DOWN	0
hsa-miR-10a*	UP	AFF3	CYP51A1	HMGCS1	DOWN	0
hsa-miR-10a*	UP	AFF3	CYP51A1	SCD	DOWN	0
hsa-miR-10a*	UP	AFF3	HMGCS1	INSIG1	DOWN	0
hsa-miR-10a*	UP	AFF3	HMGCS1	SCD	DOWN	0
hsa-miR-10a*	UP	AFF3	INSIG1	SCD	DOWN	0
hsa-miR-133a	UP	CEBPA	LDLR	SCD	DOWN	0
hsa-miR-133a	UP	CEBPA	LDLR	TMEM97	DOWN	0
hsa-miR-181b	DOWN	NFATC2	ANTXR1	PLXDC1	UP	0
hsa-miR-181b	DOWN	TCF4/TCF7L2	ANTXR1	PLXDC1	UP	0
hsa-miR-199b-5p	UP	ID1	CYP51A1	HMGCS1	DOWN	0
hsa-miR-199b-5p	UP	ID1	HMGCS1	INSIG1	DOWN	0
hsa-miR-210	DOWN	TP63	CCND2	IGF1	UP	0
hsa-miR-210	DOWN	TP63	CXCL12	IGF1	UP	0
hsa-miR-210	DOWN	TP63	IGF1	IGFBP4	UP	0
hsa-miR-210	DOWN	TP63	KCND3	KCNN4	UP	0
hsa-miR-23b*	UP	TCF4/TCF7L2	CYP51A1	HMGCR	DOWN	0
hsa-miR-23b*	UP	TCF4/TCF7L2	CYP51A1	IDI1	DOWN	0
hsa-miR-23b*	UP	TCF4/TCF7L2	HMGCR	IDI1	DOWN	0
hsa-miR-23b*	UP	TCF4/TCF7L2	HMGCR	INSIG1	DOWN	0
hsa-miR-30a	DOWN	SIX4	DNAJC12	HSPA4L	UP	0
hsa-miR-30a	DOWN	SIX4	EYA2	TSHZ2	UP	0
hsa-miR-30a	DOWN	SIX4	FHL2	IGFBP5	UP	0.002
hsa-miR-30a	DOWN	XBP1	DNAJC12	HSPA4L	UP	0
hsa-miR-30a	DOWN	XBP1	EYA2	TSHZ2	UP	0
hsa-miR-30a	DOWN	XBP1	FHL2	IGFBP5	UP	0
hsa-miR-30b*	DOWN	AR	DES	SPEG	UP	0
hsa-miR-30b*	DOWN	EGR3	DES	SPEG	UP	0
hsa-miR-30b*	DOWN	NFATC2	DES	SPEG	UP	0
hsa-miR-30d	DOWN	AR	ANTXR1	PLXDC1	UP	0
hsa-miR-30d*	DOWN	RUNX1	FHL2	SFRP2	UP	0
hsa-miR-30e	DOWN	RUNX1	FHL2	IGFBP5	UP	0.001
hsa-miR-30e	DOWN	RUNX1	FHL2	SFRP2	UP	0
hsa-miR-30e	DOWN	XBP1	EYA2	TSHZ2	UP	0
hsa-miR-30e	DOWN	XBP1	FHL2	IGFBP5	UP	0
hsa-miR-31	UP	CEBPA	CYP51A1	HMGCR	DOWN	0
hsa-miR-31	UP	CEBPA	CYP51A1	IDI1	DOWN	0
hsa-miR-31	UP	CEBPA	CYP51A1	SCD	DOWN	0
hsa-miR-31	UP	CEBPA	HMGCR	IDI1	DOWN	0
hsa-miR-31	UP	CEBPA	HMGCR	INSIG1	DOWN	0
hsa-miR-31	UP	CEBPA	HMGCR	SCD	DOWN	0
hsa-miR-31	UP	CEBPA	INSIG1	SCD	DOWN	0
hsa-miR-33b*	DOWN	RUNX1	CXCL12	IGF1	UP	0
hsa-miR-345	DOWN	RUNX1	FHL2	SFRP2	UP	0
hsa-miR-34c-3p	UP	KLF6	BDNF	GRIA1	DOWN	0
hsa-miR-34c-3p	UP	KLF6	BDNF	SLC6A4	DOWN	0
hsa-miR-34c-3p	UP	TAL1	BDNF	SLC6A4	DOWN	0
hsa-miR-410	UP	USF1	HMGCS1	SCD	DOWN	0
hsa-miR-495	UP	ID1	ACVRL1	SLC6A4	DOWN	0
hsa-miR-495	UP	ID1	RXFP1	VIPR1	DOWN	0
hsa-miR-495	UP	JUN	ACVRL1	SLC6A4	DOWN	0
hsa-miR-495	UP	JUN	RXFP1	VIPR1	DOWN	0
hsa-miR-495	UP	TAL1	ACVRL1	SLC6A4	DOWN	0
hsa-miR-539	UP	HOPX	CYP51A1	HMGCR	DOWN	0
hsa-miR-539	UP	HOPX	CYP51A1	HMGCS1	DOWN	0
hsa-miR-539	UP	HOPX	CYP51A1	IDI1	DOWN	0
hsa-miR-539	UP	HOPX	CYP51A1	MSMO1	DOWN	0
hsa-miR-539	UP	HOPX	CYP51A1	SCD	DOWN	0
hsa-miR-539	UP	HOPX	FADS1	MSMO1	DOWN	0
hsa-miR-539	UP	HOPX	FADS1	SCD	DOWN	0
hsa-miR-539	UP	HOPX	HMGCR	HMGCS1	DOWN	0
hsa-miR-539	UP	HOPX	HMGCR	HSD17B6	DOWN	0
hsa-miR-539	UP	HOPX	HMGCR	IDI1	DOWN	0
hsa-miR-539	UP	HOPX	HMGCR	INSIG1	DOWN	0
hsa-miR-539	UP	HOPX	HMGCR	MSMO1	DOWN	0
hsa-miR-539	UP	HOPX	HMGCR	SCD	DOWN	0
hsa-miR-539	UP	HOPX	HMGCS1	IDI1	DOWN	0
hsa-miR-539	UP	HOPX	HMGCS1	INSIG1	DOWN	0
hsa-miR-539	UP	HOPX	HMGCS1	MSMO1	DOWN	0
hsa-miR-539	UP	HOPX	HMGCS1	SCD	DOWN	0
hsa-miR-539	UP	HOPX	IDI1	MSMO1	DOWN	0
hsa-miR-539	UP	HOPX	INSIG1	MSMO1	DOWN	0
hsa-miR-539	UP	HOPX	INSIG1	SCD	DOWN	0
hsa-miR-539	UP	HOPX	MSMO1	SCD	DOWN	0
hsa-miR-580	DOWN	TCF4/TCF7L2	ANTXR1	PLXDC1	UP	0
hsa-miR-627	DOWN	MYB	DNALI1	SPA17	UP	0
hsa-miR-627	DOWN	MYB	EFHC1	SNTN	UP	0
hsa-miR-627	DOWN	MYB	EFHC1	TEKT1	UP	0
hsa-miR-627	DOWN	MYB	GALNT6	ST6GALNAC1	UP	0
hsa-miR-627	DOWN	SIX4	EFHC1	TEKT1	UP	0
hsa-miR-627	DOWN	SIX4	GALNT6	ST6GALNAC1	UP	0.001
hsa-miR-627	DOWN	SOX2	DNALI1	SPA17	UP	0
hsa-miR-627	DOWN	SOX2	EFHC1	SNTN	UP	0
hsa-miR-627	DOWN	SOX2	EFHC1	TEKT1	UP	0
hsa-miR-627	DOWN	SOX2	GALNT6	ST6GALNAC1	UP	0
hsa-miR-627	DOWN	TFAP2A	DNALI1	SPA17	UP	0
hsa-miR-627	DOWN	TFAP2A	EFHC1	SNTN	UP	0
hsa-miR-627	DOWN	TFAP2A	EFHC1	TEKT1	UP	0
hsa-miR-627	DOWN	TFAP2A	GALNT6	ST6GALNAC1	UP	0.003
hsa-miR-627	DOWN	TP63	DNALI1	SPA17	UP	0
hsa-miR-627	DOWN	TP63	EFHC1	SNTN	UP	0
hsa-miR-627	DOWN	TP63	EFHC1	TEKT1	UP	0
hsa-miR-627	DOWN	TP63	GALNT6	ST6GALNAC1	UP	0
Set B 4 node TF-FFL
TF	miRNA	Status in IPF	Gene	Gene	Status in IPF	Significance p-value
GABPA	hsa-miR-99a	UP	FADS1	MSMO1	DOWN	0
