# Supplementary material for: Detecting the Molecular System Signatures of Idiopathic Pulmonary Fibrosis through Integrated Genomic Analysis
Source: Sci Rep. 2017 May 8;7:1554. doi: 10.1038/s41598-017-01765-6 (PMC5431532; doi:10.1038/s41598-017-01765-6)
Supplement: Supplementary file 3 — Supplementary Dataset 2 [file 41598_2017_1765_MOESM3_ESM.xls]

## Sheet: Sheet 1
Supplementary Dataset 2: Biological pathway pairs involved in pathway crosstalk along with genes and p-value of significance
Pathway1	Pathway2	Pathway1 Name	Pathway1 Genes	Pathway2 Name	Pathway2 Genes	P-value
hsa00590	hsa00860	Arachidonic acid metabolism - Homo sapiens (human)	ALOX15B,GPX3,PLA2G1B,GPX7,GPX8,PTGDS	Porphyrin and chlorophyll metabolism - Homo sapiens (human)	BLVRB,HMOX1,CP,UGT1A1,UGT1A10,UGT1A3,UGT1A4,UGT1A5,UGT1A6,UGT1A7,UGT1A8,UGT1A9	0.001
hsa00590	hsa03320	Arachidonic acid metabolism - Homo sapiens (human)	ALOX15B,GPX3,PLA2G1B,GPX7,GPX8,PTGDS	PPAR signaling pathway - Homo sapiens (human)	ACADL,ACSL1,SCD,FABP4,MMP1,PLTP	0
hsa00590	hsa04151	Arachidonic acid metabolism - Homo sapiens (human)	ALOX15B,GPX3,PLA2G1B,GPX7,GPX8,PTGDS	PI3K-Akt signaling pathway - Homo sapiens (human)	CSF3R,FIGF,FLT1,ITGA10,JAK1,LAMA3,MCL1,PDGFRA,THBS1,CCND1,CCND2,COL1A1,COL1A2,COL6A1,COL6A3,COMP,FGF14,IGF1,ITGB4,ITGB8,MYB,PRKAA2,SPP1,THBS2,TNC	0.046
hsa00590	hsa04510	Arachidonic acid metabolism - Homo sapiens (human)	ALOX15B,GPX3,PLA2G1B,GPX7,GPX8,PTGDS	Focal adhesion - Homo sapiens (human)	CAV2,FIGF,FLT1,ITGA10,JUN,LAMA3,PDGFRA,THBS1,CCND1,CCND2,COL1A1,COL1A2,COL6A1,COL6A3,COMP,FLNC,IGF1,ITGB4,ITGB8,SPP1,THBS2,TNC	0.044
hsa00590	hsa04512	Arachidonic acid metabolism - Homo sapiens (human)	ALOX15B,GPX3,PLA2G1B,GPX7,GPX8,PTGDS	ECM-receptor interaction - Homo sapiens (human)	ITGA10,LAMA3,THBS1,AGRN,COL1A1,COL1A2,COL6A1,COL6A3,COMP,ITGB4,ITGB8,SPP1,THBS2,TNC	0
hsa00590	hsa04933	Arachidonic acid metabolism - Homo sapiens (human)	ALOX15B,GPX3,PLA2G1B,GPX7,GPX8,PTGDS	AGE-RAGE signaling pathway in diabetic complications - Homo sapiens (human)	AGER,F3,FIGF,JUN,SERPINE1,CCND1,COL1A1,COL1A2,COL3A1,MMP2,TGFB3,VCAM1	0.033
hsa00590	hsa04974	Arachidonic acid metabolism - Homo sapiens (human)	ALOX15B,GPX3,PLA2G1B,GPX7,GPX8,PTGDS	Protein digestion and absorption - Homo sapiens (human)	MME,SLC1A1,COL10A1,COL14A1,COL15A1,COL17A1,COL18A1,COL1A1,COL1A2,COL3A1,COL5A1,COL5A2,COL6A1,COL6A3,COL7A1,CPA3,KCNN4,PRSS1	0
hsa00590	hsa04978	Arachidonic acid metabolism - Homo sapiens (human)	ALOX15B,GPX3,PLA2G1B,GPX7,GPX8,PTGDS	Mineral absorption - Homo sapiens (human)	HMOX1,MT1E,MT1G,MT1M,MT1X,MT2A,TF	0
hsa00590	hsa05146	Arachidonic acid metabolism - Homo sapiens (human)	ALOX15B,GPX3,PLA2G1B,GPX7,GPX8,PTGDS	Amoebiasis - Homo sapiens (human)	IL1R2,LAMA3,COL1A1,COL1A2,COL3A1,SERPINB3,TGFB3	0.006
hsa00860	hsa04152	Porphyrin and chlorophyll metabolism - Homo sapiens (human)	BLVRB,HMOX1,CP,UGT1A1,UGT1A10,UGT1A3,UGT1A4,UGT1A5,UGT1A6,UGT1A7,UGT1A8,UGT1A9	AMPK signaling pathway - Homo sapiens (human)	FASN,HMGCR,IRS2,PFKFB2,SCD,CCND1,IGF1,PRKAA2	0.037
hsa00860	hsa04610	Porphyrin and chlorophyll metabolism - Homo sapiens (human)	BLVRB,HMOX1,CP,UGT1A1,UGT1A10,UGT1A3,UGT1A4,UGT1A5,UGT1A6,UGT1A7,UGT1A8,UGT1A9	Complement and coagulation cascades - Homo sapiens (human)	F3,SERPINE1,TFPI,C6,C7,CFH,MASP1,PLAU,SERPIND1	0.032
hsa03320	hsa04060	PPAR signaling pathway - Homo sapiens (human)	ACADL,ACSL1,SCD,FABP4,MMP1,PLTP	Cytokine-cytokine receptor interaction - Homo sapiens (human)	CSF3R,CXCL2,CXCL3,CXCR2,FIGF,FLT1,IL18R1,IL18RAP,IL1R2,LIFR,PDGFRA,CCL11,CCL13,CD27,CXCL12,CXCL13,CXCL14,TGFB3,TNFRSF19,TNFRSF21	0.005
hsa03320	hsa04062	PPAR signaling pathway - Homo sapiens (human)	ACADL,ACSL1,SCD,FABP4,MMP1,PLTP	Chemokine signaling pathway - Homo sapiens (human)	ARRB1,CXCL2,CXCL3,CXCR2,CCL11,CCL13,CXCL12,CXCL13,CXCL14	0
hsa03320	hsa04064	PPAR signaling pathway - Homo sapiens (human)	ACADL,ACSL1,SCD,FABP4,MMP1,PLTP	NF-kappa B signaling pathway - Homo sapiens (human)	CXCL2,GADD45B,CCL13,CXCL12,PLAU,VCAM1	0.001
hsa03320	hsa04068	PPAR signaling pathway - Homo sapiens (human)	ACADL,ACSL1,SCD,FABP4,MMP1,PLTP	FoxO signaling pathway - Homo sapiens (human)	GADD45B,IRS2,S1PR1,SOD2,CCND1,CCND2,FBXO32,IGF1,PRKAA2,TGFB3	0
hsa03320	hsa04115	PPAR signaling pathway - Homo sapiens (human)	ACADL,ACSL1,SCD,FABP4,MMP1,PLTP	p53 signaling pathway - Homo sapiens (human)	GADD45B,PMAIP1,SERPINE1,THBS1,CCND1,CCND2,IGF1,SERPINB5,ZMAT3	0.011
hsa03320	hsa04151	PPAR signaling pathway - Homo sapiens (human)	ACADL,ACSL1,SCD,FABP4,MMP1,PLTP	PI3K-Akt signaling pathway - Homo sapiens (human)	CSF3R,FIGF,FLT1,ITGA10,JAK1,LAMA3,MCL1,PDGFRA,THBS1,CCND1,CCND2,COL1A1,COL1A2,COL6A1,COL6A3,COMP,FGF14,IGF1,ITGB4,ITGB8,MYB,PRKAA2,SPP1,THBS2,TNC	0
hsa03320	hsa04152	PPAR signaling pathway - Homo sapiens (human)	ACADL,ACSL1,SCD,FABP4,MMP1,PLTP	AMPK signaling pathway - Homo sapiens (human)	FASN,HMGCR,IRS2,PFKFB2,SCD,CCND1,IGF1,PRKAA2	0
hsa03320	hsa04213	PPAR signaling pathway - Homo sapiens (human)	ACADL,ACSL1,SCD,FABP4,MMP1,PLTP	Longevity regulating pathway - multiple species - Homo sapiens (human)	HSPA1A,HSPA1B,IRS2,SOD2,IGF1,PRKAA2	0.009
hsa03320	hsa04350	PPAR signaling pathway - Homo sapiens (human)	ACADL,ACSL1,SCD,FABP4,MMP1,PLTP	TGF-beta signaling pathway - Homo sapiens (human)	ID1,SMAD6,THBS1,LTBP1,NBL1,TGFB3	0.003
hsa03320	hsa04510	PPAR signaling pathway - Homo sapiens (human)	ACADL,ACSL1,SCD,FABP4,MMP1,PLTP	Focal adhesion - Homo sapiens (human)	CAV2,FIGF,FLT1,ITGA10,JUN,LAMA3,PDGFRA,THBS1,CCND1,CCND2,COL1A1,COL1A2,COL6A1,COL6A3,COMP,FLNC,IGF1,ITGB4,ITGB8,SPP1,THBS2,TNC	0.002
hsa03320	hsa04512	PPAR signaling pathway - Homo sapiens (human)	ACADL,ACSL1,SCD,FABP4,MMP1,PLTP	ECM-receptor interaction - Homo sapiens (human)	ITGA10,LAMA3,THBS1,AGRN,COL1A1,COL1A2,COL6A1,COL6A3,COMP,ITGB4,ITGB8,SPP1,THBS2,TNC	0
hsa03320	hsa04514	PPAR signaling pathway - Homo sapiens (human)	ACADL,ACSL1,SCD,FABP4,MMP1,PLTP	Cell adhesion molecules (CAMs) - Homo sapiens (human)	CD274,CLDN18,CLDN5,SELL,CDH2,CDH3,CLDN1,HLA-DOA,ITGB8,NCAM1,NFASC,VCAM1,VTCN1	0.017
hsa03320	hsa04610	PPAR signaling pathway - Homo sapiens (human)	ACADL,ACSL1,SCD,FABP4,MMP1,PLTP	Complement and coagulation cascades - Homo sapiens (human)	F3,SERPINE1,TFPI,C6,C7,CFH,MASP1,PLAU,SERPIND1	0.045
hsa03320	hsa04668	PPAR signaling pathway - Homo sapiens (human)	ACADL,ACSL1,SCD,FABP4,MMP1,PLTP	TNF signaling pathway - Homo sapiens (human)	CXCL2,CXCL3,IL18R1,JUN,MAP3K8,SOCS3,VCAM1	0.001
hsa03320	hsa04670	PPAR signaling pathway - Homo sapiens (human)	ACADL,ACSL1,SCD,FABP4,MMP1,PLTP	Leukocyte transendothelial migration - Homo sapiens (human)	CLDN18,CLDN5,CLDN1,CXCL12,MMP2,THY1,VCAM1	0.009
hsa03320	hsa04933	PPAR signaling pathway - Homo sapiens (human)	ACADL,ACSL1,SCD,FABP4,MMP1,PLTP	AGE-RAGE signaling pathway in diabetic complications - Homo sapiens (human)	AGER,F3,FIGF,JUN,SERPINE1,CCND1,COL1A1,COL1A2,COL3A1,MMP2,TGFB3,VCAM1	0.001
hsa03320	hsa04974	PPAR signaling pathway - Homo sapiens (human)	ACADL,ACSL1,SCD,FABP4,MMP1,PLTP	Protein digestion and absorption - Homo sapiens (human)	MME,SLC1A1,COL10A1,COL14A1,COL15A1,COL17A1,COL18A1,COL1A1,COL1A2,COL3A1,COL5A1,COL5A2,COL6A1,COL6A3,COL7A1,CPA3,KCNN4,PRSS1	0
hsa03320	hsa04978	PPAR signaling pathway - Homo sapiens (human)	ACADL,ACSL1,SCD,FABP4,MMP1,PLTP	Mineral absorption - Homo sapiens (human)	HMOX1,MT1E,MT1G,MT1M,MT1X,MT2A,TF	0.004
hsa03320	hsa05145	PPAR signaling pathway - Homo sapiens (human)	ACADL,ACSL1,SCD,FABP4,MMP1,PLTP	Toxoplasmosis - Homo sapiens (human)	HSPA1A,HSPA1B,JAK1,LAMA3,LDLR,HLA-DOA,TGFB3	0.042
hsa03320	hsa05146	PPAR signaling pathway - Homo sapiens (human)	ACADL,ACSL1,SCD,FABP4,MMP1,PLTP	Amoebiasis - Homo sapiens (human)	IL1R2,LAMA3,COL1A1,COL1A2,COL3A1,SERPINB3,TGFB3	0
hsa03320	hsa05160	PPAR signaling pathway - Homo sapiens (human)	ACADL,ACSL1,SCD,FABP4,MMP1,PLTP	Hepatitis C - Homo sapiens (human)	CLDN18,CLDN5,JAK1,LDLR,SOCS3,CLDN1	0
hsa03320	hsa05206	PPAR signaling pathway - Homo sapiens (human)	ACADL,ACSL1,SCD,FABP4,MMP1,PLTP	MicroRNAs in cancer - Homo sapiens (human)	HMOX1,IRS2,MCL1,PDGFRA,THBS1,CCND1,CCND2,CYP24A1,MMP16,PLAU,SERPINB5,SOX4,TNC,TP63	0.001
hsa03320	hsa05410	PPAR signaling pathway - Homo sapiens (human)	ACADL,ACSL1,SCD,FABP4,MMP1,PLTP	Hypertrophic cardiomyopathy (HCM) - Homo sapiens (human)	ITGA10,TNNC1,TTN,DES,IGF1,ITGB4,ITGB8,PRKAA2,TGFB3	0.036
hsa04010	hsa04014	MAPK signaling pathway - Homo sapiens (human)	ARRB1,BDNF,DUSP1,GADD45B,HSPA1A,HSPA1B,IL1R2,JUN,MAP3K8,PDGFRA,FGF14,FLNC,NTRK2,TGFB3	Ras signaling pathway - Homo sapiens (human)	FIGF,FLT1,PDGFRA,PLA2G1B,FGF14,IGF1	0.038
hsa04010	hsa04015	MAPK signaling pathway - Homo sapiens (human)	ARRB1,BDNF,DUSP1,GADD45B,HSPA1A,HSPA1B,IL1R2,JUN,MAP3K8,PDGFRA,FGF14,FLNC,NTRK2,TGFB3	Rap1 signaling pathway - Homo sapiens (human)	FIGF,FLT1,FPR1,ID1,P2RY1,PDGFRA,THBS1,FGF14,IGF1	0.01
hsa04010	hsa04060	MAPK signaling pathway - Homo sapiens (human)	ARRB1,BDNF,DUSP1,GADD45B,HSPA1A,HSPA1B,IL1R2,JUN,MAP3K8,PDGFRA,FGF14,FLNC,NTRK2,TGFB3	Cytokine-cytokine receptor interaction - Homo sapiens (human)	CSF3R,CXCL2,CXCL3,CXCR2,FIGF,FLT1,IL18R1,IL18RAP,IL1R2,LIFR,PDGFRA,CCL11,CCL13,CD27,CXCL12,CXCL13,CXCL14,TGFB3,TNFRSF19,TNFRSF21	0
hsa04010	hsa04062	MAPK signaling pathway - Homo sapiens (human)	ARRB1,BDNF,DUSP1,GADD45B,HSPA1A,HSPA1B,IL1R2,JUN,MAP3K8,PDGFRA,FGF14,FLNC,NTRK2,TGFB3	Chemokine signaling pathway - Homo sapiens (human)	ARRB1,CXCL2,CXCL3,CXCR2,CCL11,CCL13,CXCL12,CXCL13,CXCL14	0.042
hsa04010	hsa04064	MAPK signaling pathway - Homo sapiens (human)	ARRB1,BDNF,DUSP1,GADD45B,HSPA1A,HSPA1B,IL1R2,JUN,MAP3K8,PDGFRA,FGF14,FLNC,NTRK2,TGFB3	NF-kappa B signaling pathway - Homo sapiens (human)	CXCL2,GADD45B,CCL13,CXCL12,PLAU,VCAM1	0.005
hsa04010	hsa04068	MAPK signaling pathway - Homo sapiens (human)	ARRB1,BDNF,DUSP1,GADD45B,HSPA1A,HSPA1B,IL1R2,JUN,MAP3K8,PDGFRA,FGF14,FLNC,NTRK2,TGFB3	FoxO signaling pathway - Homo sapiens (human)	GADD45B,IRS2,S1PR1,SOD2,CCND1,CCND2,FBXO32,IGF1,PRKAA2,TGFB3	0.009
hsa04010	hsa04115	MAPK signaling pathway - Homo sapiens (human)	ARRB1,BDNF,DUSP1,GADD45B,HSPA1A,HSPA1B,IL1R2,JUN,MAP3K8,PDGFRA,FGF14,FLNC,NTRK2,TGFB3	p53 signaling pathway - Homo sapiens (human)	GADD45B,PMAIP1,SERPINE1,THBS1,CCND1,CCND2,IGF1,SERPINB5,ZMAT3	0.014
hsa04010	hsa04151	MAPK signaling pathway - Homo sapiens (human)	ARRB1,BDNF,DUSP1,GADD45B,HSPA1A,HSPA1B,IL1R2,JUN,MAP3K8,PDGFRA,FGF14,FLNC,NTRK2,TGFB3	PI3K-Akt signaling pathway - Homo sapiens (human)	CSF3R,FIGF,FLT1,ITGA10,JAK1,LAMA3,MCL1,PDGFRA,THBS1,CCND1,CCND2,COL1A1,COL1A2,COL6A1,COL6A3,COMP,FGF14,IGF1,ITGB4,ITGB8,MYB,PRKAA2,SPP1,THBS2,TNC	0
hsa04010	hsa04310	MAPK signaling pathway - Homo sapiens (human)	ARRB1,BDNF,DUSP1,GADD45B,HSPA1A,HSPA1B,IL1R2,JUN,MAP3K8,PDGFRA,FGF14,FLNC,NTRK2,TGFB3	Wnt signaling pathway - Homo sapiens (human)	FZD5,JUN,CCND1,CCND2,MMP7,SERPINF1,SFRP2,SFRP4,TCF7L2	0
hsa04010	hsa04360	MAPK signaling pathway - Homo sapiens (human)	ARRB1,BDNF,DUSP1,GADD45B,HSPA1A,HSPA1B,IL1R2,JUN,MAP3K8,PDGFRA,FGF14,FLNC,NTRK2,TGFB3	Axon guidance - Homo sapiens (human)	RND1,SEMA3E,BOC,CXCL12,EPHA3,NTN1,ROBO2	0.021
hsa04010	hsa04390	MAPK signaling pathway - Homo sapiens (human)	ARRB1,BDNF,DUSP1,GADD45B,HSPA1A,HSPA1B,IL1R2,JUN,MAP3K8,PDGFRA,FGF14,FLNC,NTRK2,TGFB3	Hippo signaling pathway - Homo sapiens (human)	FZD5,ID1,SERPINE1,CCND1,CCND2,FRMD6,SOX2,TCF7L2,TGFB3	0
hsa04010	hsa04510	MAPK signaling pathway - Homo sapiens (human)	ARRB1,BDNF,DUSP1,GADD45B,HSPA1A,HSPA1B,IL1R2,JUN,MAP3K8,PDGFRA,FGF14,FLNC,NTRK2,TGFB3	Focal adhesion - Homo sapiens (human)	CAV2,FIGF,FLT1,ITGA10,JUN,LAMA3,PDGFRA,THBS1,CCND1,CCND2,COL1A1,COL1A2,COL6A1,COL6A3,COMP,FLNC,IGF1,ITGB4,ITGB8,SPP1,THBS2,TNC	0.001
hsa04010	hsa04512	MAPK signaling pathway - Homo sapiens (human)	ARRB1,BDNF,DUSP1,GADD45B,HSPA1A,HSPA1B,IL1R2,JUN,MAP3K8,PDGFRA,FGF14,FLNC,NTRK2,TGFB3	ECM-receptor interaction - Homo sapiens (human)	ITGA10,LAMA3,THBS1,AGRN,COL1A1,COL1A2,COL6A1,COL6A3,COMP,ITGB4,ITGB8,SPP1,THBS2,TNC	0.001
hsa04010	hsa04514	MAPK signaling pathway - Homo sapiens (human)	ARRB1,BDNF,DUSP1,GADD45B,HSPA1A,HSPA1B,IL1R2,JUN,MAP3K8,PDGFRA,FGF14,FLNC,NTRK2,TGFB3	Cell adhesion molecules (CAMs) - Homo sapiens (human)	CD274,CLDN18,CLDN5,SELL,CDH2,CDH3,CLDN1,HLA-DOA,ITGB8,NCAM1,NFASC,VCAM1,VTCN1	0.004
hsa04010	hsa04550	MAPK signaling pathway - Homo sapiens (human)	ARRB1,BDNF,DUSP1,GADD45B,HSPA1A,HSPA1B,IL1R2,JUN,MAP3K8,PDGFRA,FGF14,FLNC,NTRK2,TGFB3	Signaling pathways regulating pluripotency of stem cells - Homo sapiens (human)	FZD5,ID1,JAK1,LIFR,IGF1,SOX2	0
hsa04010	hsa04610	MAPK signaling pathway - Homo sapiens (human)	ARRB1,BDNF,DUSP1,GADD45B,HSPA1A,HSPA1B,IL1R2,JUN,MAP3K8,PDGFRA,FGF14,FLNC,NTRK2,TGFB3	Complement and coagulation cascades - Homo sapiens (human)	F3,SERPINE1,TFPI,C6,C7,CFH,MASP1,PLAU,SERPIND1	0.008
hsa04010	hsa04630	MAPK signaling pathway - Homo sapiens (human)	ARRB1,BDNF,DUSP1,GADD45B,HSPA1A,HSPA1B,IL1R2,JUN,MAP3K8,PDGFRA,FGF14,FLNC,NTRK2,TGFB3	Jak-STAT signaling pathway - Homo sapiens (human)	CSF3R,JAK1,LIFR,MCL1,SOCS3,CCND1,CCND2,IL13RA2	0
hsa04010	hsa04668	MAPK signaling pathway - Homo sapiens (human)	ARRB1,BDNF,DUSP1,GADD45B,HSPA1A,HSPA1B,IL1R2,JUN,MAP3K8,PDGFRA,FGF14,FLNC,NTRK2,TGFB3	TNF signaling pathway - Homo sapiens (human)	CXCL2,CXCL3,IL18R1,JUN,MAP3K8,SOCS3,VCAM1	0
hsa04010	hsa04670	MAPK signaling pathway - Homo sapiens (human)	ARRB1,BDNF,DUSP1,GADD45B,HSPA1A,HSPA1B,IL1R2,JUN,MAP3K8,PDGFRA,FGF14,FLNC,NTRK2,TGFB3	Leukocyte transendothelial migration - Homo sapiens (human)	CLDN18,CLDN5,CLDN1,CXCL12,MMP2,THY1,VCAM1	0
hsa04010	hsa04915	MAPK signaling pathway - Homo sapiens (human)	ARRB1,BDNF,DUSP1,GADD45B,HSPA1A,HSPA1B,IL1R2,JUN,MAP3K8,PDGFRA,FGF14,FLNC,NTRK2,TGFB3	Estrogen signaling pathway - Homo sapiens (human)	HBEGF,HSPA1A,HSPA1B,JUN,GABBR1,GABBR2,KCNJ5,MMP2	0.028
hsa04010	hsa04933	MAPK signaling pathway - Homo sapiens (human)	ARRB1,BDNF,DUSP1,GADD45B,HSPA1A,HSPA1B,IL1R2,JUN,MAP3K8,PDGFRA,FGF14,FLNC,NTRK2,TGFB3	AGE-RAGE signaling pathway in diabetic complications - Homo sapiens (human)	AGER,F3,FIGF,JUN,SERPINE1,CCND1,COL1A1,COL1A2,COL3A1,MMP2,TGFB3,VCAM1	0.003
hsa04010	hsa04970	MAPK signaling pathway - Homo sapiens (human)	ARRB1,BDNF,DUSP1,GADD45B,HSPA1A,HSPA1B,IL1R2,JUN,MAP3K8,PDGFRA,FGF14,FLNC,NTRK2,TGFB3	Salivary secretion - Homo sapiens (human)	ADRB1,AQP5,GUCY1A3,KCNMA1,KCNN4,MUC5B	0.023
hsa04010	hsa04974	MAPK signaling pathway - Homo sapiens (human)	ARRB1,BDNF,DUSP1,GADD45B,HSPA1A,HSPA1B,IL1R2,JUN,MAP3K8,PDGFRA,FGF14,FLNC,NTRK2,TGFB3	Protein digestion and absorption - Homo sapiens (human)	MME,SLC1A1,COL10A1,COL14A1,COL15A1,COL17A1,COL18A1,COL1A1,COL1A2,COL3A1,COL5A1,COL5A2,COL6A1,COL6A3,COL7A1,CPA3,KCNN4,PRSS1	0.001
hsa04010	hsa05166	MAPK signaling pathway - Homo sapiens (human)	ARRB1,BDNF,DUSP1,GADD45B,HSPA1A,HSPA1B,IL1R2,JUN,MAP3K8,PDGFRA,FGF14,FLNC,NTRK2,TGFB3	HTLV-I infection - Homo sapiens (human)	FZD5,IL1R2,JAK1,JUN,PDGFRA,CCND1,CCND2,HLA-DOA,MYB,TGFB3,VCAM1	0
hsa04010	hsa05202	MAPK signaling pathway - Homo sapiens (human)	ARRB1,BDNF,DUSP1,GADD45B,HSPA1A,HSPA1B,IL1R2,JUN,MAP3K8,PDGFRA,FGF14,FLNC,NTRK2,TGFB3	Transcriptional misregulation in cancer - Homo sapiens (human)	DEFA3,FLT1,IL1R2,NFKBIZ,ZBTB16,CCND2,IGF1,PLAU,PROM1,SIX1,SIX4	0
hsa04010	hsa05205	MAPK signaling pathway - Homo sapiens (human)	ARRB1,BDNF,DUSP1,GADD45B,HSPA1A,HSPA1B,IL1R2,JUN,MAP3K8,PDGFRA,FGF14,FLNC,NTRK2,TGFB3	Proteoglycans in cancer - Homo sapiens (human)	CAV2,FZD5,HBEGF,THBS1,ANK2,CCND1,FLNC,IGF1,MMP2,PLAU	0
hsa04010	hsa05206	MAPK signaling pathway - Homo sapiens (human)	ARRB1,BDNF,DUSP1,GADD45B,HSPA1A,HSPA1B,IL1R2,JUN,MAP3K8,PDGFRA,FGF14,FLNC,NTRK2,TGFB3	MicroRNAs in cancer - Homo sapiens (human)	HMOX1,IRS2,MCL1,PDGFRA,THBS1,CCND1,CCND2,CYP24A1,MMP16,PLAU,SERPINB5,SOX4,TNC,TP63	0
hsa04010	hsa05219	MAPK signaling pathway - Homo sapiens (human)	ARRB1,BDNF,DUSP1,GADD45B,HSPA1A,HSPA1B,IL1R2,JUN,MAP3K8,PDGFRA,FGF14,FLNC,NTRK2,TGFB3	Bladder cancer - Homo sapiens (human)	DAPK2,HBEGF,THBS1,CCND1,MMP1,MMP2	0.002
hsa04010	hsa05410	MAPK signaling pathway - Homo sapiens (human)	ARRB1,BDNF,DUSP1,GADD45B,HSPA1A,HSPA1B,IL1R2,JUN,MAP3K8,PDGFRA,FGF14,FLNC,NTRK2,TGFB3	Hypertrophic cardiomyopathy (HCM) - Homo sapiens (human)	ITGA10,TNNC1,TTN,DES,IGF1,ITGB4,ITGB8,PRKAA2,TGFB3	0.028
hsa04010	hsa05412	MAPK signaling pathway - Homo sapiens (human)	ARRB1,BDNF,DUSP1,GADD45B,HSPA1A,HSPA1B,IL1R2,JUN,MAP3K8,PDGFRA,FGF14,FLNC,NTRK2,TGFB3	Arrhythmogenic right ventricular cardiomyopathy (ARVC) - Homo sapiens (human)	ITGA10,CDH2,DES,ITGB4,ITGB8,TCF7L2	0.02
hsa04010	hsa05414	MAPK signaling pathway - Homo sapiens (human)	ARRB1,BDNF,DUSP1,GADD45B,HSPA1A,HSPA1B,IL1R2,JUN,MAP3K8,PDGFRA,FGF14,FLNC,NTRK2,TGFB3	Dilated cardiomyopathy - Homo sapiens (human)	ADRB1,ITGA10,TNNC1,TTN,DES,IGF1,ITGB4,ITGB8,PLN,TGFB3	0.031
hsa04014	hsa04062	Ras signaling pathway - Homo sapiens (human)	FIGF,FLT1,PDGFRA,PLA2G1B,FGF14,IGF1	Chemokine signaling pathway - Homo sapiens (human)	ARRB1,CXCL2,CXCL3,CXCR2,CCL11,CCL13,CXCL12,CXCL13,CXCL14	0.032
hsa04014	hsa04064	Ras signaling pathway - Homo sapiens (human)	FIGF,FLT1,PDGFRA,PLA2G1B,FGF14,IGF1	NF-kappa B signaling pathway - Homo sapiens (human)	CXCL2,GADD45B,CCL13,CXCL12,PLAU,VCAM1	0.004
hsa04014	hsa04310	Ras signaling pathway - Homo sapiens (human)	FIGF,FLT1,PDGFRA,PLA2G1B,FGF14,IGF1	Wnt signaling pathway - Homo sapiens (human)	FZD5,JUN,CCND1,CCND2,MMP7,SERPINF1,SFRP2,SFRP4,TCF7L2	0
hsa04014	hsa04350	Ras signaling pathway - Homo sapiens (human)	FIGF,FLT1,PDGFRA,PLA2G1B,FGF14,IGF1	TGF-beta signaling pathway - Homo sapiens (human)	ID1,SMAD6,THBS1,LTBP1,NBL1,TGFB3	0
hsa04014	hsa04360	Ras signaling pathway - Homo sapiens (human)	FIGF,FLT1,PDGFRA,PLA2G1B,FGF14,IGF1	Axon guidance - Homo sapiens (human)	RND1,SEMA3E,BOC,CXCL12,EPHA3,NTN1,ROBO2	0.002
hsa04014	hsa04380	Ras signaling pathway - Homo sapiens (human)	FIGF,FLT1,PDGFRA,PLA2G1B,FGF14,IGF1	Osteoclast differentiation - Homo sapiens (human)	FOSL2,JAK1,JUN,LILRB2,SOCS3,CTSK,FHL2	0.013
hsa04014	hsa04390	Ras signaling pathway - Homo sapiens (human)	FIGF,FLT1,PDGFRA,PLA2G1B,FGF14,IGF1	Hippo signaling pathway - Homo sapiens (human)	FZD5,ID1,SERPINE1,CCND1,CCND2,FRMD6,SOX2,TCF7L2,TGFB3	0
hsa04014	hsa04512	Ras signaling pathway - Homo sapiens (human)	FIGF,FLT1,PDGFRA,PLA2G1B,FGF14,IGF1	ECM-receptor interaction - Homo sapiens (human)	ITGA10,LAMA3,THBS1,AGRN,COL1A1,COL1A2,COL6A1,COL6A3,COMP,ITGB4,ITGB8,SPP1,THBS2,TNC	0
hsa04014	hsa04514	Ras signaling pathway - Homo sapiens (human)	FIGF,FLT1,PDGFRA,PLA2G1B,FGF14,IGF1	Cell adhesion molecules (CAMs) - Homo sapiens (human)	CD274,CLDN18,CLDN5,SELL,CDH2,CDH3,CLDN1,HLA-DOA,ITGB8,NCAM1,NFASC,VCAM1,VTCN1	0
hsa04014	hsa04610	Ras signaling pathway - Homo sapiens (human)	FIGF,FLT1,PDGFRA,PLA2G1B,FGF14,IGF1	Complement and coagulation cascades - Homo sapiens (human)	F3,SERPINE1,TFPI,C6,C7,CFH,MASP1,PLAU,SERPIND1	0.001
hsa04014	hsa04630	Ras signaling pathway - Homo sapiens (human)	FIGF,FLT1,PDGFRA,PLA2G1B,FGF14,IGF1	Jak-STAT signaling pathway - Homo sapiens (human)	CSF3R,JAK1,LIFR,MCL1,SOCS3,CCND1,CCND2,IL13RA2	0.001
hsa04014	hsa04668	Ras signaling pathway - Homo sapiens (human)	FIGF,FLT1,PDGFRA,PLA2G1B,FGF14,IGF1	TNF signaling pathway - Homo sapiens (human)	CXCL2,CXCL3,IL18R1,JUN,MAP3K8,SOCS3,VCAM1	0.008
hsa04014	hsa04670	Ras signaling pathway - Homo sapiens (human)	FIGF,FLT1,PDGFRA,PLA2G1B,FGF14,IGF1	Leukocyte transendothelial migration - Homo sapiens (human)	CLDN18,CLDN5,CLDN1,CXCL12,MMP2,THY1,VCAM1	0.001
hsa04014	hsa04915	Ras signaling pathway - Homo sapiens (human)	FIGF,FLT1,PDGFRA,PLA2G1B,FGF14,IGF1	Estrogen signaling pathway - Homo sapiens (human)	HBEGF,HSPA1A,HSPA1B,JUN,GABBR1,GABBR2,KCNJ5,MMP2	0.016
hsa04014	hsa04933	Ras signaling pathway - Homo sapiens (human)	FIGF,FLT1,PDGFRA,PLA2G1B,FGF14,IGF1	AGE-RAGE signaling pathway in diabetic complications - Homo sapiens (human)	AGER,F3,FIGF,JUN,SERPINE1,CCND1,COL1A1,COL1A2,COL3A1,MMP2,TGFB3,VCAM1	0.007
hsa04014	hsa04974	Ras signaling pathway - Homo sapiens (human)	FIGF,FLT1,PDGFRA,PLA2G1B,FGF14,IGF1	Protein digestion and absorption - Homo sapiens (human)	MME,SLC1A1,COL10A1,COL14A1,COL15A1,COL17A1,COL18A1,COL1A1,COL1A2,COL3A1,COL5A1,COL5A2,COL6A1,COL6A3,COL7A1,CPA3,KCNN4,PRSS1	0
hsa04014	hsa05145	Ras signaling pathway - Homo sapiens (human)	FIGF,FLT1,PDGFRA,PLA2G1B,FGF14,IGF1	Toxoplasmosis - Homo sapiens (human)	HSPA1A,HSPA1B,JAK1,LAMA3,LDLR,HLA-DOA,TGFB3	0.003
hsa04014	hsa05146	Ras signaling pathway - Homo sapiens (human)	FIGF,FLT1,PDGFRA,PLA2G1B,FGF14,IGF1	Amoebiasis - Homo sapiens (human)	IL1R2,LAMA3,COL1A1,COL1A2,COL3A1,SERPINB3,TGFB3	0
hsa04014	hsa05152	Ras signaling pathway - Homo sapiens (human)	FIGF,FLT1,PDGFRA,PLA2G1B,FGF14,IGF1	Tuberculosis - Homo sapiens (human)	CLEC4E,JAK1,CD74,HLA-DOA,TGFB3	0.005
hsa04014	hsa05164	Ras signaling pathway - Homo sapiens (human)	FIGF,FLT1,PDGFRA,PLA2G1B,FGF14,IGF1	Influenza A - Homo sapiens (human)	HSPA1A,HSPA1B,JAK1,JUN,SOCS3,HLA-DOA,PRSS1,TMPRSS4	0.012
hsa04014	hsa05166	Ras signaling pathway - Homo sapiens (human)	FIGF,FLT1,PDGFRA,PLA2G1B,FGF14,IGF1	HTLV-I infection - Homo sapiens (human)	FZD5,IL1R2,JAK1,JUN,PDGFRA,CCND1,CCND2,HLA-DOA,MYB,TGFB3,VCAM1	0.002
hsa04014	hsa05168	Ras signaling pathway - Homo sapiens (human)	FIGF,FLT1,PDGFRA,PLA2G1B,FGF14,IGF1	Herpes simplex infection - Homo sapiens (human)	JAK1,JUN,SOCS3,CD74,HLA-DOA	0.02
hsa04014	hsa05206	Ras signaling pathway - Homo sapiens (human)	FIGF,FLT1,PDGFRA,PLA2G1B,FGF14,IGF1	MicroRNAs in cancer - Homo sapiens (human)	HMOX1,IRS2,MCL1,PDGFRA,THBS1,CCND1,CCND2,CYP24A1,MMP16,PLAU,SERPINB5,SOX4,TNC,TP63	0.002
hsa04014	hsa05219	Ras signaling pathway - Homo sapiens (human)	FIGF,FLT1,PDGFRA,PLA2G1B,FGF14,IGF1	Bladder cancer - Homo sapiens (human)	DAPK2,HBEGF,THBS1,CCND1,MMP1,MMP2	0.001
hsa04014	hsa05412	Ras signaling pathway - Homo sapiens (human)	FIGF,FLT1,PDGFRA,PLA2G1B,FGF14,IGF1	Arrhythmogenic right ventricular cardiomyopathy (ARVC) - Homo sapiens (human)	ITGA10,CDH2,DES,ITGB4,ITGB8,TCF7L2	0.032
hsa04015	hsa04060	Rap1 signaling pathway - Homo sapiens (human)	FIGF,FLT1,FPR1,ID1,P2RY1,PDGFRA,THBS1,FGF14,IGF1	Cytokine-cytokine receptor interaction - Homo sapiens (human)	CSF3R,CXCL2,CXCL3,CXCR2,FIGF,FLT1,IL18R1,IL18RAP,IL1R2,LIFR,PDGFRA,CCL11,CCL13,CD27,CXCL12,CXCL13,CXCL14,TGFB3,TNFRSF19,TNFRSF21	0.002
hsa04015	hsa04062	Rap1 signaling pathway - Homo sapiens (human)	FIGF,FLT1,FPR1,ID1,P2RY1,PDGFRA,THBS1,FGF14,IGF1	Chemokine signaling pathway - Homo sapiens (human)	ARRB1,CXCL2,CXCL3,CXCR2,CCL11,CCL13,CXCL12,CXCL13,CXCL14	0
hsa04015	hsa04064	Rap1 signaling pathway - Homo sapiens (human)	FIGF,FLT1,FPR1,ID1,P2RY1,PDGFRA,THBS1,FGF14,IGF1	NF-kappa B signaling pathway - Homo sapiens (human)	CXCL2,GADD45B,CCL13,CXCL12,PLAU,VCAM1	0
hsa04015	hsa04310	Rap1 signaling pathway - Homo sapiens (human)	FIGF,FLT1,FPR1,ID1,P2RY1,PDGFRA,THBS1,FGF14,IGF1	Wnt signaling pathway - Homo sapiens (human)	FZD5,JUN,CCND1,CCND2,MMP7,SERPINF1,SFRP2,SFRP4,TCF7L2	0
hsa04015	hsa04350	Rap1 signaling pathway - Homo sapiens (human)	FIGF,FLT1,FPR1,ID1,P2RY1,PDGFRA,THBS1,FGF14,IGF1	TGF-beta signaling pathway - Homo sapiens (human)	ID1,SMAD6,THBS1,LTBP1,NBL1,TGFB3	0.022
hsa04015	hsa04360	Rap1 signaling pathway - Homo sapiens (human)	FIGF,FLT1,FPR1,ID1,P2RY1,PDGFRA,THBS1,FGF14,IGF1	Axon guidance - Homo sapiens (human)	RND1,SEMA3E,BOC,CXCL12,EPHA3,NTN1,ROBO2	0
hsa04015	hsa04380	Rap1 signaling pathway - Homo sapiens (human)	FIGF,FLT1,FPR1,ID1,P2RY1,PDGFRA,THBS1,FGF14,IGF1	Osteoclast differentiation - Homo sapiens (human)	FOSL2,JAK1,JUN,LILRB2,SOCS3,CTSK,FHL2	0.013
hsa04015	hsa04390	Rap1 signaling pathway - Homo sapiens (human)	FIGF,FLT1,FPR1,ID1,P2RY1,PDGFRA,THBS1,FGF14,IGF1	Hippo signaling pathway - Homo sapiens (human)	FZD5,ID1,SERPINE1,CCND1,CCND2,FRMD6,SOX2,TCF7L2,TGFB3	0
hsa04015	hsa04512	Rap1 signaling pathway - Homo sapiens (human)	FIGF,FLT1,FPR1,ID1,P2RY1,PDGFRA,THBS1,FGF14,IGF1	ECM-receptor interaction - Homo sapiens (human)	ITGA10,LAMA3,THBS1,AGRN,COL1A1,COL1A2,COL6A1,COL6A3,COMP,ITGB4,ITGB8,SPP1,THBS2,TNC	0
hsa04015	hsa04514	Rap1 signaling pathway - Homo sapiens (human)	FIGF,FLT1,FPR1,ID1,P2RY1,PDGFRA,THBS1,FGF14,IGF1	Cell adhesion molecules (CAMs) - Homo sapiens (human)	CD274,CLDN18,CLDN5,SELL,CDH2,CDH3,CLDN1,HLA-DOA,ITGB8,NCAM1,NFASC,VCAM1,VTCN1	0
hsa04015	hsa04610	Rap1 signaling pathway - Homo sapiens (human)	FIGF,FLT1,FPR1,ID1,P2RY1,PDGFRA,THBS1,FGF14,IGF1	Complement and coagulation cascades - Homo sapiens (human)	F3,SERPINE1,TFPI,C6,C7,CFH,MASP1,PLAU,SERPIND1	0
hsa04015	hsa04630	Rap1 signaling pathway - Homo sapiens (human)	FIGF,FLT1,FPR1,ID1,P2RY1,PDGFRA,THBS1,FGF14,IGF1	Jak-STAT signaling pathway - Homo sapiens (human)	CSF3R,JAK1,LIFR,MCL1,SOCS3,CCND1,CCND2,IL13RA2	0.002
hsa04015	hsa04668	Rap1 signaling pathway - Homo sapiens (human)	FIGF,FLT1,FPR1,ID1,P2RY1,PDGFRA,THBS1,FGF14,IGF1	TNF signaling pathway - Homo sapiens (human)	CXCL2,CXCL3,IL18R1,JUN,MAP3K8,SOCS3,VCAM1	0
hsa04015	hsa04670	Rap1 signaling pathway - Homo sapiens (human)	FIGF,FLT1,FPR1,ID1,P2RY1,PDGFRA,THBS1,FGF14,IGF1	Leukocyte transendothelial migration - Homo sapiens (human)	CLDN18,CLDN5,CLDN1,CXCL12,MMP2,THY1,VCAM1	0
hsa04015	hsa04915	Rap1 signaling pathway - Homo sapiens (human)	FIGF,FLT1,FPR1,ID1,P2RY1,PDGFRA,THBS1,FGF14,IGF1	Estrogen signaling pathway - Homo sapiens (human)	HBEGF,HSPA1A,HSPA1B,JUN,GABBR1,GABBR2,KCNJ5,MMP2	0.008
hsa04015	hsa04933	Rap1 signaling pathway - Homo sapiens (human)	FIGF,FLT1,FPR1,ID1,P2RY1,PDGFRA,THBS1,FGF14,IGF1	AGE-RAGE signaling pathway in diabetic complications - Homo sapiens (human)	AGER,F3,FIGF,JUN,SERPINE1,CCND1,COL1A1,COL1A2,COL3A1,MMP2,TGFB3,VCAM1	0
hsa04015	hsa04974	Rap1 signaling pathway - Homo sapiens (human)	FIGF,FLT1,FPR1,ID1,P2RY1,PDGFRA,THBS1,FGF14,IGF1	Protein digestion and absorption - Homo sapiens (human)	MME,SLC1A1,COL10A1,COL14A1,COL15A1,COL17A1,COL18A1,COL1A1,COL1A2,COL3A1,COL5A1,COL5A2,COL6A1,COL6A3,COL7A1,CPA3,KCNN4,PRSS1	0
hsa04015	hsa05145	Rap1 signaling pathway - Homo sapiens (human)	FIGF,FLT1,FPR1,ID1,P2RY1,PDGFRA,THBS1,FGF14,IGF1	Toxoplasmosis - Homo sapiens (human)	HSPA1A,HSPA1B,JAK1,LAMA3,LDLR,HLA-DOA,TGFB3	0.004
hsa04015	hsa05146	Rap1 signaling pathway - Homo sapiens (human)	FIGF,FLT1,FPR1,ID1,P2RY1,PDGFRA,THBS1,FGF14,IGF1	Amoebiasis - Homo sapiens (human)	IL1R2,LAMA3,COL1A1,COL1A2,COL3A1,SERPINB3,TGFB3	0
hsa04015	hsa05152	Rap1 signaling pathway - Homo sapiens (human)	FIGF,FLT1,FPR1,ID1,P2RY1,PDGFRA,THBS1,FGF14,IGF1	Tuberculosis - Homo sapiens (human)	CLEC4E,JAK1,CD74,HLA-DOA,TGFB3	0.002
hsa04015	hsa05164	Rap1 signaling pathway - Homo sapiens (human)	FIGF,FLT1,FPR1,ID1,P2RY1,PDGFRA,THBS1,FGF14,IGF1	Influenza A - Homo sapiens (human)	HSPA1A,HSPA1B,JAK1,JUN,SOCS3,HLA-DOA,PRSS1,TMPRSS4	0.042
hsa04015	hsa05166	Rap1 signaling pathway - Homo sapiens (human)	FIGF,FLT1,FPR1,ID1,P2RY1,PDGFRA,THBS1,FGF14,IGF1	HTLV-I infection - Homo sapiens (human)	FZD5,IL1R2,JAK1,JUN,PDGFRA,CCND1,CCND2,HLA-DOA,MYB,TGFB3,VCAM1	0
hsa04015	hsa05168	Rap1 signaling pathway - Homo sapiens (human)	FIGF,FLT1,FPR1,ID1,P2RY1,PDGFRA,THBS1,FGF14,IGF1	Herpes simplex infection - Homo sapiens (human)	JAK1,JUN,SOCS3,CD74,HLA-DOA	0.013
hsa04015	hsa05206	Rap1 signaling pathway - Homo sapiens (human)	FIGF,FLT1,FPR1,ID1,P2RY1,PDGFRA,THBS1,FGF14,IGF1	MicroRNAs in cancer - Homo sapiens (human)	HMOX1,IRS2,MCL1,PDGFRA,THBS1,CCND1,CCND2,CYP24A1,MMP16,PLAU,SERPINB5,SOX4,TNC,TP63	0.006
hsa04015	hsa05219	Rap1 signaling pathway - Homo sapiens (human)	FIGF,FLT1,FPR1,ID1,P2RY1,PDGFRA,THBS1,FGF14,IGF1	Bladder cancer - Homo sapiens (human)	DAPK2,HBEGF,THBS1,CCND1,MMP1,MMP2	0.008
hsa04015	hsa05323	Rap1 signaling pathway - Homo sapiens (human)	FIGF,FLT1,FPR1,ID1,P2RY1,PDGFRA,THBS1,FGF14,IGF1	Rheumatoid arthritis - Homo sapiens (human)	FLT1,JUN,CTSK,CXCL12,HLA-DOA,MMP1,TGFB3	0.002
hsa04015	hsa05412	Rap1 signaling pathway - Homo sapiens (human)	FIGF,FLT1,FPR1,ID1,P2RY1,PDGFRA,THBS1,FGF14,IGF1	Arrhythmogenic right ventricular cardiomyopathy (ARVC) - Homo sapiens (human)	ITGA10,CDH2,DES,ITGB4,ITGB8,TCF7L2	0.016
hsa04022	hsa04610	cGMP-PKG signaling pathway - Homo sapiens (human)	ADRB1,EDNRB,IRS2,NPR1,GUCY1A3,KCNMA1,PLN	Complement and coagulation cascades - Homo sapiens (human)	F3,SERPINE1,TFPI,C6,C7,CFH,MASP1,PLAU,SERPIND1	0.03
hsa04060	hsa04064	Cytokine-cytokine receptor interaction - Homo sapiens (human)	CSF3R,CXCL2,CXCL3,CXCR2,FIGF,FLT1,IL18R1,IL18RAP,IL1R2,LIFR,PDGFRA,CCL11,CCL13,CD27,CXCL12,CXCL13,CXCL14,TGFB3,TNFRSF19,TNFRSF21	NF-kappa B signaling pathway - Homo sapiens (human)	CXCL2,GADD45B,CCL13,CXCL12,PLAU,VCAM1	0
hsa04060	hsa04068	Cytokine-cytokine receptor interaction - Homo sapiens (human)	CSF3R,CXCL2,CXCL3,CXCR2,FIGF,FLT1,IL18R1,IL18RAP,IL1R2,LIFR,PDGFRA,CCL11,CCL13,CD27,CXCL12,CXCL13,CXCL14,TGFB3,TNFRSF19,TNFRSF21	FoxO signaling pathway - Homo sapiens (human)	GADD45B,IRS2,S1PR1,SOD2,CCND1,CCND2,FBXO32,IGF1,PRKAA2,TGFB3	0
hsa04060	hsa04080	Cytokine-cytokine receptor interaction - Homo sapiens (human)	CSF3R,CXCL2,CXCL3,CXCR2,FIGF,FLT1,IL18R1,IL18RAP,IL1R2,LIFR,PDGFRA,CCL11,CCL13,CD27,CXCL12,CXCL13,CXCL14,TGFB3,TNFRSF19,TNFRSF21	Neuroactive ligand-receptor interaction - Homo sapiens (human)	ADRB1,EDNRB,FPR1,FPR2,GRIA1,P2RY1,RXFP1,S1PR1,VIPR1,APLNR,GABBR1,GABBR2,PRSS1	0
hsa04060	hsa04115	Cytokine-cytokine receptor interaction - Homo sapiens (human)	CSF3R,CXCL2,CXCL3,CXCR2,FIGF,FLT1,IL18R1,IL18RAP,IL1R2,LIFR,PDGFRA,CCL11,CCL13,CD27,CXCL12,CXCL13,CXCL14,TGFB3,TNFRSF19,TNFRSF21	p53 signaling pathway - Homo sapiens (human)	GADD45B,PMAIP1,SERPINE1,THBS1,CCND1,CCND2,IGF1,SERPINB5,ZMAT3	0
hsa04060	hsa04151	Cytokine-cytokine receptor interaction - Homo sapiens (human)	CSF3R,CXCL2,CXCL3,CXCR2,FIGF,FLT1,IL18R1,IL18RAP,IL1R2,LIFR,PDGFRA,CCL11,CCL13,CD27,CXCL12,CXCL13,CXCL14,TGFB3,TNFRSF19,TNFRSF21	PI3K-Akt signaling pathway - Homo sapiens (human)	CSF3R,FIGF,FLT1,ITGA10,JAK1,LAMA3,MCL1,PDGFRA,THBS1,CCND1,CCND2,COL1A1,COL1A2,COL6A1,COL6A3,COMP,FGF14,IGF1,ITGB4,ITGB8,MYB,PRKAA2,SPP1,THBS2,TNC	0
hsa04060	hsa04152	Cytokine-cytokine receptor interaction - Homo sapiens (human)	CSF3R,CXCL2,CXCL3,CXCR2,FIGF,FLT1,IL18R1,IL18RAP,IL1R2,LIFR,PDGFRA,CCL11,CCL13,CD27,CXCL12,CXCL13,CXCL14,TGFB3,TNFRSF19,TNFRSF21	AMPK signaling pathway - Homo sapiens (human)	FASN,HMGCR,IRS2,PFKFB2,SCD,CCND1,IGF1,PRKAA2	0.003
hsa04060	hsa04213	Cytokine-cytokine receptor interaction - Homo sapiens (human)	CSF3R,CXCL2,CXCL3,CXCR2,FIGF,FLT1,IL18R1,IL18RAP,IL1R2,LIFR,PDGFRA,CCL11,CCL13,CD27,CXCL12,CXCL13,CXCL14,TGFB3,TNFRSF19,TNFRSF21	Longevity regulating pathway - multiple species - Homo sapiens (human)	HSPA1A,HSPA1B,IRS2,SOD2,IGF1,PRKAA2	0.011
hsa04060	hsa04310	Cytokine-cytokine receptor interaction - Homo sapiens (human)	CSF3R,CXCL2,CXCL3,CXCR2,FIGF,FLT1,IL18R1,IL18RAP,IL1R2,LIFR,PDGFRA,CCL11,CCL13,CD27,CXCL12,CXCL13,CXCL14,TGFB3,TNFRSF19,TNFRSF21	Wnt signaling pathway - Homo sapiens (human)	FZD5,JUN,CCND1,CCND2,MMP7,SERPINF1,SFRP2,SFRP4,TCF7L2	0
hsa04060	hsa04350	Cytokine-cytokine receptor interaction - Homo sapiens (human)	CSF3R,CXCL2,CXCL3,CXCR2,FIGF,FLT1,IL18R1,IL18RAP,IL1R2,LIFR,PDGFRA,CCL11,CCL13,CD27,CXCL12,CXCL13,CXCL14,TGFB3,TNFRSF19,TNFRSF21	TGF-beta signaling pathway - Homo sapiens (human)	ID1,SMAD6,THBS1,LTBP1,NBL1,TGFB3	0.005
hsa04060	hsa04360	Cytokine-cytokine receptor interaction - Homo sapiens (human)	CSF3R,CXCL2,CXCL3,CXCR2,FIGF,FLT1,IL18R1,IL18RAP,IL1R2,LIFR,PDGFRA,CCL11,CCL13,CD27,CXCL12,CXCL13,CXCL14,TGFB3,TNFRSF19,TNFRSF21	Axon guidance - Homo sapiens (human)	RND1,SEMA3E,BOC,CXCL12,EPHA3,NTN1,ROBO2	0.002
hsa04060	hsa04380	Cytokine-cytokine receptor interaction - Homo sapiens (human)	CSF3R,CXCL2,CXCL3,CXCR2,FIGF,FLT1,IL18R1,IL18RAP,IL1R2,LIFR,PDGFRA,CCL11,CCL13,CD27,CXCL12,CXCL13,CXCL14,TGFB3,TNFRSF19,TNFRSF21	Osteoclast differentiation - Homo sapiens (human)	FOSL2,JAK1,JUN,LILRB2,SOCS3,CTSK,FHL2	0
hsa04060	hsa04390	Cytokine-cytokine receptor interaction - Homo sapiens (human)	CSF3R,CXCL2,CXCL3,CXCR2,FIGF,FLT1,IL18R1,IL18RAP,IL1R2,LIFR,PDGFRA,CCL11,CCL13,CD27,CXCL12,CXCL13,CXCL14,TGFB3,TNFRSF19,TNFRSF21	Hippo signaling pathway - Homo sapiens (human)	FZD5,ID1,SERPINE1,CCND1,CCND2,FRMD6,SOX2,TCF7L2,TGFB3	0.001
hsa04060	hsa04510	Cytokine-cytokine receptor interaction - Homo sapiens (human)	CSF3R,CXCL2,CXCL3,CXCR2,FIGF,FLT1,IL18R1,IL18RAP,IL1R2,LIFR,PDGFRA,CCL11,CCL13,CD27,CXCL12,CXCL13,CXCL14,TGFB3,TNFRSF19,TNFRSF21	Focal adhesion - Homo sapiens (human)	CAV2,FIGF,FLT1,ITGA10,JUN,LAMA3,PDGFRA,THBS1,CCND1,CCND2,COL1A1,COL1A2,COL6A1,COL6A3,COMP,FLNC,IGF1,ITGB4,ITGB8,SPP1,THBS2,TNC	0
hsa04060	hsa04512	Cytokine-cytokine receptor interaction - Homo sapiens (human)	CSF3R,CXCL2,CXCL3,CXCR2,FIGF,FLT1,IL18R1,IL18RAP,IL1R2,LIFR,PDGFRA,CCL11,CCL13,CD27,CXCL12,CXCL13,CXCL14,TGFB3,TNFRSF19,TNFRSF21	ECM-receptor interaction - Homo sapiens (human)	ITGA10,LAMA3,THBS1,AGRN,COL1A1,COL1A2,COL6A1,COL6A3,COMP,ITGB4,ITGB8,SPP1,THBS2,TNC	0
hsa04060	hsa04514	Cytokine-cytokine receptor interaction - Homo sapiens (human)	CSF3R,CXCL2,CXCL3,CXCR2,FIGF,FLT1,IL18R1,IL18RAP,IL1R2,LIFR,PDGFRA,CCL11,CCL13,CD27,CXCL12,CXCL13,CXCL14,TGFB3,TNFRSF19,TNFRSF21	Cell adhesion molecules (CAMs) - Homo sapiens (human)	CD274,CLDN18,CLDN5,SELL,CDH2,CDH3,CLDN1,HLA-DOA,ITGB8,NCAM1,NFASC,VCAM1,VTCN1	0
hsa04060	hsa04550	Cytokine-cytokine receptor interaction - Homo sapiens (human)	CSF3R,CXCL2,CXCL3,CXCR2,FIGF,FLT1,IL18R1,IL18RAP,IL1R2,LIFR,PDGFRA,CCL11,CCL13,CD27,CXCL12,CXCL13,CXCL14,TGFB3,TNFRSF19,TNFRSF21	Signaling pathways regulating pluripotency of stem cells - Homo sapiens (human)	FZD5,ID1,JAK1,LIFR,IGF1,SOX2	0
hsa04060	hsa04610	Cytokine-cytokine receptor interaction - Homo sapiens (human)	CSF3R,CXCL2,CXCL3,CXCR2,FIGF,FLT1,IL18R1,IL18RAP,IL1R2,LIFR,PDGFRA,CCL11,CCL13,CD27,CXCL12,CXCL13,CXCL14,TGFB3,TNFRSF19,TNFRSF21	Complement and coagulation cascades - Homo sapiens (human)	F3,SERPINE1,TFPI,C6,C7,CFH,MASP1,PLAU,SERPIND1	0
hsa04060	hsa04630	Cytokine-cytokine receptor interaction - Homo sapiens (human)	CSF3R,CXCL2,CXCL3,CXCR2,FIGF,FLT1,IL18R1,IL18RAP,IL1R2,LIFR,PDGFRA,CCL11,CCL13,CD27,CXCL12,CXCL13,CXCL14,TGFB3,TNFRSF19,TNFRSF21	Jak-STAT signaling pathway - Homo sapiens (human)	CSF3R,JAK1,LIFR,MCL1,SOCS3,CCND1,CCND2,IL13RA2	0
hsa04060	hsa04668	Cytokine-cytokine receptor interaction - Homo sapiens (human)	CSF3R,CXCL2,CXCL3,CXCR2,FIGF,FLT1,IL18R1,IL18RAP,IL1R2,LIFR,PDGFRA,CCL11,CCL13,CD27,CXCL12,CXCL13,CXCL14,TGFB3,TNFRSF19,TNFRSF21	TNF signaling pathway - Homo sapiens (human)	CXCL2,CXCL3,IL18R1,JUN,MAP3K8,SOCS3,VCAM1	0
hsa04060	hsa04670	Cytokine-cytokine receptor interaction - Homo sapiens (human)	CSF3R,CXCL2,CXCL3,CXCR2,FIGF,FLT1,IL18R1,IL18RAP,IL1R2,LIFR,PDGFRA,CCL11,CCL13,CD27,CXCL12,CXCL13,CXCL14,TGFB3,TNFRSF19,TNFRSF21	Leukocyte transendothelial migration - Homo sapiens (human)	CLDN18,CLDN5,CLDN1,CXCL12,MMP2,THY1,VCAM1	0
hsa04060	hsa04915	Cytokine-cytokine receptor interaction - Homo sapiens (human)	CSF3R,CXCL2,CXCL3,CXCR2,FIGF,FLT1,IL18R1,IL18RAP,IL1R2,LIFR,PDGFRA,CCL11,CCL13,CD27,CXCL12,CXCL13,CXCL14,TGFB3,TNFRSF19,TNFRSF21	Estrogen signaling pathway - Homo sapiens (human)	HBEGF,HSPA1A,HSPA1B,JUN,GABBR1,GABBR2,KCNJ5,MMP2	0
hsa04060	hsa04921	Cytokine-cytokine receptor interaction - Homo sapiens (human)	CSF3R,CXCL2,CXCL3,CXCR2,FIGF,FLT1,IL18R1,IL18RAP,IL1R2,LIFR,PDGFRA,CCL11,CCL13,CD27,CXCL12,CXCL13,CXCL14,TGFB3,TNFRSF19,TNFRSF21	Oxytocin signaling pathway - Homo sapiens (human)	JUN,NPR1,CCND1,GUCY1A3,KCNJ5,PRKAA2	0.019
hsa04060	hsa04933	Cytokine-cytokine receptor interaction - Homo sapiens (human)	CSF3R,CXCL2,CXCL3,CXCR2,FIGF,FLT1,IL18R1,IL18RAP,IL1R2,LIFR,PDGFRA,CCL11,CCL13,CD27,CXCL12,CXCL13,CXCL14,TGFB3,TNFRSF19,TNFRSF21	AGE-RAGE signaling pathway in diabetic complications - Homo sapiens (human)	AGER,F3,FIGF,JUN,SERPINE1,CCND1,COL1A1,COL1A2,COL3A1,MMP2,TGFB3,VCAM1	0
hsa04060	hsa04974	Cytokine-cytokine receptor interaction - Homo sapiens (human)	CSF3R,CXCL2,CXCL3,CXCR2,FIGF,FLT1,IL18R1,IL18RAP,IL1R2,LIFR,PDGFRA,CCL11,CCL13,CD27,CXCL12,CXCL13,CXCL14,TGFB3,TNFRSF19,TNFRSF21	Protein digestion and absorption - Homo sapiens (human)	MME,SLC1A1,COL10A1,COL14A1,COL15A1,COL17A1,COL18A1,COL1A1,COL1A2,COL3A1,COL5A1,COL5A2,COL6A1,COL6A3,COL7A1,CPA3,KCNN4,PRSS1	0
hsa04060	hsa05145	Cytokine-cytokine receptor interaction - Homo sapiens (human)	CSF3R,CXCL2,CXCL3,CXCR2,FIGF,FLT1,IL18R1,IL18RAP,IL1R2,LIFR,PDGFRA,CCL11,CCL13,CD27,CXCL12,CXCL13,CXCL14,TGFB3,TNFRSF19,TNFRSF21	Toxoplasmosis - Homo sapiens (human)	HSPA1A,HSPA1B,JAK1,LAMA3,LDLR,HLA-DOA,TGFB3	0.038
hsa04060	hsa05146	Cytokine-cytokine receptor interaction - Homo sapiens (human)	CSF3R,CXCL2,CXCL3,CXCR2,FIGF,FLT1,IL18R1,IL18RAP,IL1R2,LIFR,PDGFRA,CCL11,CCL13,CD27,CXCL12,CXCL13,CXCL14,TGFB3,TNFRSF19,TNFRSF21	Amoebiasis - Homo sapiens (human)	IL1R2,LAMA3,COL1A1,COL1A2,COL3A1,SERPINB3,TGFB3	0
hsa04060	hsa05152	Cytokine-cytokine receptor interaction - Homo sapiens (human)	CSF3R,CXCL2,CXCL3,CXCR2,FIGF,FLT1,IL18R1,IL18RAP,IL1R2,LIFR,PDGFRA,CCL11,CCL13,CD27,CXCL12,CXCL13,CXCL14,TGFB3,TNFRSF19,TNFRSF21	Tuberculosis - Homo sapiens (human)	CLEC4E,JAK1,CD74,HLA-DOA,TGFB3	0
hsa04060	hsa05166	Cytokine-cytokine receptor interaction - Homo sapiens (human)	CSF3R,CXCL2,CXCL3,CXCR2,FIGF,FLT1,IL18R1,IL18RAP,IL1R2,LIFR,PDGFRA,CCL11,CCL13,CD27,CXCL12,CXCL13,CXCL14,TGFB3,TNFRSF19,TNFRSF21	HTLV-I infection - Homo sapiens (human)	FZD5,IL1R2,JAK1,JUN,PDGFRA,CCND1,CCND2,HLA-DOA,MYB,TGFB3,VCAM1	0
hsa04060	hsa05168	Cytokine-cytokine receptor interaction - Homo sapiens (human)	CSF3R,CXCL2,CXCL3,CXCR2,FIGF,FLT1,IL18R1,IL18RAP,IL1R2,LIFR,PDGFRA,CCL11,CCL13,CD27,CXCL12,CXCL13,CXCL14,TGFB3,TNFRSF19,TNFRSF21	Herpes simplex infection - Homo sapiens (human)	JAK1,JUN,SOCS3,CD74,HLA-DOA	0
hsa04060	hsa05200	Cytokine-cytokine receptor interaction - Homo sapiens (human)	CSF3R,CXCL2,CXCL3,CXCR2,FIGF,FLT1,IL18R1,IL18RAP,IL1R2,LIFR,PDGFRA,CCL11,CCL13,CD27,CXCL12,CXCL13,CXCL14,TGFB3,TNFRSF19,TNFRSF21	Pathways in cancer - Homo sapiens (human)	CSF3R,DAPK2,EDNRB,FIGF,FZD5,HHIP,JAK1,JUN,LAMA3,PDGFRA,ZBTB16,CCND1,CXCL12,FGF14,IGF1,MMP1,MMP2,TCF7L2,TGFB3	0.001
hsa04060	hsa05202	Cytokine-cytokine receptor interaction - Homo sapiens (human)	CSF3R,CXCL2,CXCL3,CXCR2,FIGF,FLT1,IL18R1,IL18RAP,IL1R2,LIFR,PDGFRA,CCL11,CCL13,CD27,CXCL12,CXCL13,CXCL14,TGFB3,TNFRSF19,TNFRSF21	Transcriptional misregulation in cancer - Homo sapiens (human)	DEFA3,FLT1,IL1R2,NFKBIZ,ZBTB16,CCND2,IGF1,PLAU,PROM1,SIX1,SIX4	0.001
hsa04060	hsa05205	Cytokine-cytokine receptor interaction - Homo sapiens (human)	CSF3R,CXCL2,CXCL3,CXCR2,FIGF,FLT1,IL18R1,IL18RAP,IL1R2,LIFR,PDGFRA,CCL11,CCL13,CD27,CXCL12,CXCL13,CXCL14,TGFB3,TNFRSF19,TNFRSF21	Proteoglycans in cancer - Homo sapiens (human)	CAV2,FZD5,HBEGF,THBS1,ANK2,CCND1,FLNC,IGF1,MMP2,PLAU	0
hsa04060	hsa05206	Cytokine-cytokine receptor interaction - Homo sapiens (human)	CSF3R,CXCL2,CXCL3,CXCR2,FIGF,FLT1,IL18R1,IL18RAP,IL1R2,LIFR,PDGFRA,CCL11,CCL13,CD27,CXCL12,CXCL13,CXCL14,TGFB3,TNFRSF19,TNFRSF21	MicroRNAs in cancer - Homo sapiens (human)	HMOX1,IRS2,MCL1,PDGFRA,THBS1,CCND1,CCND2,CYP24A1,MMP16,PLAU,SERPINB5,SOX4,TNC,TP63	0
hsa04060	hsa05219	Cytokine-cytokine receptor interaction - Homo sapiens (human)	CSF3R,CXCL2,CXCL3,CXCR2,FIGF,FLT1,IL18R1,IL18RAP,IL1R2,LIFR,PDGFRA,CCL11,CCL13,CD27,CXCL12,CXCL13,CXCL14,TGFB3,TNFRSF19,TNFRSF21	Bladder cancer - Homo sapiens (human)	DAPK2,HBEGF,THBS1,CCND1,MMP1,MMP2	0
hsa04060	hsa05323	Cytokine-cytokine receptor interaction - Homo sapiens (human)	CSF3R,CXCL2,CXCL3,CXCR2,FIGF,FLT1,IL18R1,IL18RAP,IL1R2,LIFR,PDGFRA,CCL11,CCL13,CD27,CXCL12,CXCL13,CXCL14,TGFB3,TNFRSF19,TNFRSF21	Rheumatoid arthritis - Homo sapiens (human)	FLT1,JUN,CTSK,CXCL12,HLA-DOA,MMP1,TGFB3	0
hsa04060	hsa05410	Cytokine-cytokine receptor interaction - Homo sapiens (human)	CSF3R,CXCL2,CXCL3,CXCR2,FIGF,FLT1,IL18R1,IL18RAP,IL1R2,LIFR,PDGFRA,CCL11,CCL13,CD27,CXCL12,CXCL13,CXCL14,TGFB3,TNFRSF19,TNFRSF21	Hypertrophic cardiomyopathy (HCM) - Homo sapiens (human)	ITGA10,TNNC1,TTN,DES,IGF1,ITGB4,ITGB8,PRKAA2,TGFB3	0.003
hsa04060	hsa05412	Cytokine-cytokine receptor interaction - Homo sapiens (human)	CSF3R,CXCL2,CXCL3,CXCR2,FIGF,FLT1,IL18R1,IL18RAP,IL1R2,LIFR,PDGFRA,CCL11,CCL13,CD27,CXCL12,CXCL13,CXCL14,TGFB3,TNFRSF19,TNFRSF21	Arrhythmogenic right ventricular cardiomyopathy (ARVC) - Homo sapiens (human)	ITGA10,CDH2,DES,ITGB4,ITGB8,TCF7L2	0.018
hsa04060	hsa05414	Cytokine-cytokine receptor interaction - Homo sapiens (human)	CSF3R,CXCL2,CXCL3,CXCR2,FIGF,FLT1,IL18R1,IL18RAP,IL1R2,LIFR,PDGFRA,CCL11,CCL13,CD27,CXCL12,CXCL13,CXCL14,TGFB3,TNFRSF19,TNFRSF21	Dilated cardiomyopathy - Homo sapiens (human)	ADRB1,ITGA10,TNNC1,TTN,DES,IGF1,ITGB4,ITGB8,PLN,TGFB3	0.015
hsa04062	hsa04064	Chemokine signaling pathway - Homo sapiens (human)	ARRB1,CXCL2,CXCL3,CXCR2,CCL11,CCL13,CXCL12,CXCL13,CXCL14	NF-kappa B signaling pathway - Homo sapiens (human)	CXCL2,GADD45B,CCL13,CXCL12,PLAU,VCAM1	0.001
hsa04062	hsa04068	Chemokine signaling pathway - Homo sapiens (human)	ARRB1,CXCL2,CXCL3,CXCR2,CCL11,CCL13,CXCL12,CXCL13,CXCL14	FoxO signaling pathway - Homo sapiens (human)	GADD45B,IRS2,S1PR1,SOD2,CCND1,CCND2,FBXO32,IGF1,PRKAA2,TGFB3	0
hsa04062	hsa04080	Chemokine signaling pathway - Homo sapiens (human)	ARRB1,CXCL2,CXCL3,CXCR2,CCL11,CCL13,CXCL12,CXCL13,CXCL14	Neuroactive ligand-receptor interaction - Homo sapiens (human)	ADRB1,EDNRB,FPR1,FPR2,GRIA1,P2RY1,RXFP1,S1PR1,VIPR1,APLNR,GABBR1,GABBR2,PRSS1	0
hsa04062	hsa04115	Chemokine signaling pathway - Homo sapiens (human)	ARRB1,CXCL2,CXCL3,CXCR2,CCL11,CCL13,CXCL12,CXCL13,CXCL14	p53 signaling pathway - Homo sapiens (human)	GADD45B,PMAIP1,SERPINE1,THBS1,CCND1,CCND2,IGF1,SERPINB5,ZMAT3	0
hsa04062	hsa04151	Chemokine signaling pathway - Homo sapiens (human)	ARRB1,CXCL2,CXCL3,CXCR2,CCL11,CCL13,CXCL12,CXCL13,CXCL14	PI3K-Akt signaling pathway - Homo sapiens (human)	CSF3R,FIGF,FLT1,ITGA10,JAK1,LAMA3,MCL1,PDGFRA,THBS1,CCND1,CCND2,COL1A1,COL1A2,COL6A1,COL6A3,COMP,FGF14,IGF1,ITGB4,ITGB8,MYB,PRKAA2,SPP1,THBS2,TNC	0
hsa04062	hsa04310	Chemokine signaling pathway - Homo sapiens (human)	ARRB1,CXCL2,CXCL3,CXCR2,CCL11,CCL13,CXCL12,CXCL13,CXCL14	Wnt signaling pathway - Homo sapiens (human)	FZD5,JUN,CCND1,CCND2,MMP7,SERPINF1,SFRP2,SFRP4,TCF7L2	0
hsa04062	hsa04380	Chemokine signaling pathway - Homo sapiens (human)	ARRB1,CXCL2,CXCL3,CXCR2,CCL11,CCL13,CXCL12,CXCL13,CXCL14	Osteoclast differentiation - Homo sapiens (human)	FOSL2,JAK1,JUN,LILRB2,SOCS3,CTSK,FHL2	0
hsa04062	hsa04390	Chemokine signaling pathway - Homo sapiens (human)	ARRB1,CXCL2,CXCL3,CXCR2,CCL11,CCL13,CXCL12,CXCL13,CXCL14	Hippo signaling pathway - Homo sapiens (human)	FZD5,ID1,SERPINE1,CCND1,CCND2,FRMD6,SOX2,TCF7L2,TGFB3	0.04
hsa04062	hsa04510	Chemokine signaling pathway - Homo sapiens (human)	ARRB1,CXCL2,CXCL3,CXCR2,CCL11,CCL13,CXCL12,CXCL13,CXCL14	Focal adhesion - Homo sapiens (human)	CAV2,FIGF,FLT1,ITGA10,JUN,LAMA3,PDGFRA,THBS1,CCND1,CCND2,COL1A1,COL1A2,COL6A1,COL6A3,COMP,FLNC,IGF1,ITGB4,ITGB8,SPP1,THBS2,TNC	0
hsa04062	hsa04512	Chemokine signaling pathway - Homo sapiens (human)	ARRB1,CXCL2,CXCL3,CXCR2,CCL11,CCL13,CXCL12,CXCL13,CXCL14	ECM-receptor interaction - Homo sapiens (human)	ITGA10,LAMA3,THBS1,AGRN,COL1A1,COL1A2,COL6A1,COL6A3,COMP,ITGB4,ITGB8,SPP1,THBS2,TNC	0
hsa04062	hsa04514	Chemokine signaling pathway - Homo sapiens (human)	ARRB1,CXCL2,CXCL3,CXCR2,CCL11,CCL13,CXCL12,CXCL13,CXCL14	Cell adhesion molecules (CAMs) - Homo sapiens (human)	CD274,CLDN18,CLDN5,SELL,CDH2,CDH3,CLDN1,HLA-DOA,ITGB8,NCAM1,NFASC,VCAM1,VTCN1	0
hsa04062	hsa04550	Chemokine signaling pathway - Homo sapiens (human)	ARRB1,CXCL2,CXCL3,CXCR2,CCL11,CCL13,CXCL12,CXCL13,CXCL14	Signaling pathways regulating pluripotency of stem cells - Homo sapiens (human)	FZD5,ID1,JAK1,LIFR,IGF1,SOX2	0.002
hsa04062	hsa04610	Chemokine signaling pathway - Homo sapiens (human)	ARRB1,CXCL2,CXCL3,CXCR2,CCL11,CCL13,CXCL12,CXCL13,CXCL14	Complement and coagulation cascades - Homo sapiens (human)	F3,SERPINE1,TFPI,C6,C7,CFH,MASP1,PLAU,SERPIND1	0.001
hsa04062	hsa04630	Chemokine signaling pathway - Homo sapiens (human)	ARRB1,CXCL2,CXCL3,CXCR2,CCL11,CCL13,CXCL12,CXCL13,CXCL14	Jak-STAT signaling pathway - Homo sapiens (human)	CSF3R,JAK1,LIFR,MCL1,SOCS3,CCND1,CCND2,IL13RA2	0
hsa04062	hsa04668	Chemokine signaling pathway - Homo sapiens (human)	ARRB1,CXCL2,CXCL3,CXCR2,CCL11,CCL13,CXCL12,CXCL13,CXCL14	TNF signaling pathway - Homo sapiens (human)	CXCL2,CXCL3,IL18R1,JUN,MAP3K8,SOCS3,VCAM1	0.001
hsa04062	hsa04670	Chemokine signaling pathway - Homo sapiens (human)	ARRB1,CXCL2,CXCL3,CXCR2,CCL11,CCL13,CXCL12,CXCL13,CXCL14	Leukocyte transendothelial migration - Homo sapiens (human)	CLDN18,CLDN5,CLDN1,CXCL12,MMP2,THY1,VCAM1	0
hsa04062	hsa04915	Chemokine signaling pathway - Homo sapiens (human)	ARRB1,CXCL2,CXCL3,CXCR2,CCL11,CCL13,CXCL12,CXCL13,CXCL14	Estrogen signaling pathway - Homo sapiens (human)	HBEGF,HSPA1A,HSPA1B,JUN,GABBR1,GABBR2,KCNJ5,MMP2	0
hsa04062	hsa04933	Chemokine signaling pathway - Homo sapiens (human)	ARRB1,CXCL2,CXCL3,CXCR2,CCL11,CCL13,CXCL12,CXCL13,CXCL14	AGE-RAGE signaling pathway in diabetic complications - Homo sapiens (human)	AGER,F3,FIGF,JUN,SERPINE1,CCND1,COL1A1,COL1A2,COL3A1,MMP2,TGFB3,VCAM1	0
hsa04062	hsa04970	Chemokine signaling pathway - Homo sapiens (human)	ARRB1,CXCL2,CXCL3,CXCR2,CCL11,CCL13,CXCL12,CXCL13,CXCL14	Salivary secretion - Homo sapiens (human)	ADRB1,AQP5,GUCY1A3,KCNMA1,KCNN4,MUC5B	0.037
hsa04062	hsa04974	Chemokine signaling pathway - Homo sapiens (human)	ARRB1,CXCL2,CXCL3,CXCR2,CCL11,CCL13,CXCL12,CXCL13,CXCL14	Protein digestion and absorption - Homo sapiens (human)	MME,SLC1A1,COL10A1,COL14A1,COL15A1,COL17A1,COL18A1,COL1A1,COL1A2,COL3A1,COL5A1,COL5A2,COL6A1,COL6A3,COL7A1,CPA3,KCNN4,PRSS1	0.033
hsa04062	hsa05146	Chemokine signaling pathway - Homo sapiens (human)	ARRB1,CXCL2,CXCL3,CXCR2,CCL11,CCL13,CXCL12,CXCL13,CXCL14	Amoebiasis - Homo sapiens (human)	IL1R2,LAMA3,COL1A1,COL1A2,COL3A1,SERPINB3,TGFB3	0
hsa04062	hsa05152	Chemokine signaling pathway - Homo sapiens (human)	ARRB1,CXCL2,CXCL3,CXCR2,CCL11,CCL13,CXCL12,CXCL13,CXCL14	Tuberculosis - Homo sapiens (human)	CLEC4E,JAK1,CD74,HLA-DOA,TGFB3	0.002
hsa04062	hsa05166	Chemokine signaling pathway - Homo sapiens (human)	ARRB1,CXCL2,CXCL3,CXCR2,CCL11,CCL13,CXCL12,CXCL13,CXCL14	HTLV-I infection - Homo sapiens (human)	FZD5,IL1R2,JAK1,JUN,PDGFRA,CCND1,CCND2,HLA-DOA,MYB,TGFB3,VCAM1	0.002
hsa04062	hsa05168	Chemokine signaling pathway - Homo sapiens (human)	ARRB1,CXCL2,CXCL3,CXCR2,CCL11,CCL13,CXCL12,CXCL13,CXCL14	Herpes simplex infection - Homo sapiens (human)	JAK1,JUN,SOCS3,CD74,HLA-DOA	0
hsa04062	hsa05200	Chemokine signaling pathway - Homo sapiens (human)	ARRB1,CXCL2,CXCL3,CXCR2,CCL11,CCL13,CXCL12,CXCL13,CXCL14	Pathways in cancer - Homo sapiens (human)	CSF3R,DAPK2,EDNRB,FIGF,FZD5,HHIP,JAK1,JUN,LAMA3,PDGFRA,ZBTB16,CCND1,CXCL12,FGF14,IGF1,MMP1,MMP2,TCF7L2,TGFB3	0.006
hsa04062	hsa05202	Chemokine signaling pathway - Homo sapiens (human)	ARRB1,CXCL2,CXCL3,CXCR2,CCL11,CCL13,CXCL12,CXCL13,CXCL14	Transcriptional misregulation in cancer - Homo sapiens (human)	DEFA3,FLT1,IL1R2,NFKBIZ,ZBTB16,CCND2,IGF1,PLAU,PROM1,SIX1,SIX4	0.001
hsa04062	hsa05205	Chemokine signaling pathway - Homo sapiens (human)	ARRB1,CXCL2,CXCL3,CXCR2,CCL11,CCL13,CXCL12,CXCL13,CXCL14	Proteoglycans in cancer - Homo sapiens (human)	CAV2,FZD5,HBEGF,THBS1,ANK2,CCND1,FLNC,IGF1,MMP2,PLAU	0
hsa04062	hsa05206	Chemokine signaling pathway - Homo sapiens (human)	ARRB1,CXCL2,CXCL3,CXCR2,CCL11,CCL13,CXCL12,CXCL13,CXCL14	MicroRNAs in cancer - Homo sapiens (human)	HMOX1,IRS2,MCL1,PDGFRA,THBS1,CCND1,CCND2,CYP24A1,MMP16,PLAU,SERPINB5,SOX4,TNC,TP63	0.003
hsa04062	hsa05219	Chemokine signaling pathway - Homo sapiens (human)	ARRB1,CXCL2,CXCL3,CXCR2,CCL11,CCL13,CXCL12,CXCL13,CXCL14	Bladder cancer - Homo sapiens (human)	DAPK2,HBEGF,THBS1,CCND1,MMP1,MMP2	0
hsa04062	hsa05323	Chemokine signaling pathway - Homo sapiens (human)	ARRB1,CXCL2,CXCL3,CXCR2,CCL11,CCL13,CXCL12,CXCL13,CXCL14	Rheumatoid arthritis - Homo sapiens (human)	FLT1,JUN,CTSK,CXCL12,HLA-DOA,MMP1,TGFB3	0
hsa04064	hsa04068	NF-kappa B signaling pathway - Homo sapiens (human)	CXCL2,GADD45B,CCL13,CXCL12,PLAU,VCAM1	FoxO signaling pathway - Homo sapiens (human)	GADD45B,IRS2,S1PR1,SOD2,CCND1,CCND2,FBXO32,IGF1,PRKAA2,TGFB3	0.002
hsa04064	hsa04080	NF-kappa B signaling pathway - Homo sapiens (human)	CXCL2,GADD45B,CCL13,CXCL12,PLAU,VCAM1	Neuroactive ligand-receptor interaction - Homo sapiens (human)	ADRB1,EDNRB,FPR1,FPR2,GRIA1,P2RY1,RXFP1,S1PR1,VIPR1,APLNR,GABBR1,GABBR2,PRSS1	0
hsa04064	hsa04115	NF-kappa B signaling pathway - Homo sapiens (human)	CXCL2,GADD45B,CCL13,CXCL12,PLAU,VCAM1	p53 signaling pathway - Homo sapiens (human)	GADD45B,PMAIP1,SERPINE1,THBS1,CCND1,CCND2,IGF1,SERPINB5,ZMAT3	0.003
hsa04064	hsa04144	NF-kappa B signaling pathway - Homo sapiens (human)	CXCL2,GADD45B,CCL13,CXCL12,PLAU,VCAM1	Endocytosis - Homo sapiens (human)	ADRB1,ARRB1,CAV2,CXCR2,FLT1,HSPA1A,HSPA1B,LDLR,PDGFRA,DNM1,FOLR2,PSD3,TGFB3	0
hsa04064	hsa04151	NF-kappa B signaling pathway - Homo sapiens (human)	CXCL2,GADD45B,CCL13,CXCL12,PLAU,VCAM1	PI3K-Akt signaling pathway - Homo sapiens (human)	CSF3R,FIGF,FLT1,ITGA10,JAK1,LAMA3,MCL1,PDGFRA,THBS1,CCND1,CCND2,COL1A1,COL1A2,COL6A1,COL6A3,COMP,FGF14,IGF1,ITGB4,ITGB8,MYB,PRKAA2,SPP1,THBS2,TNC	0
hsa04064	hsa04152	NF-kappa B signaling pathway - Homo sapiens (human)	CXCL2,GADD45B,CCL13,CXCL12,PLAU,VCAM1	AMPK signaling pathway - Homo sapiens (human)	FASN,HMGCR,IRS2,PFKFB2,SCD,CCND1,IGF1,PRKAA2	0.006
hsa04064	hsa04310	NF-kappa B signaling pathway - Homo sapiens (human)	CXCL2,GADD45B,CCL13,CXCL12,PLAU,VCAM1	Wnt signaling pathway - Homo sapiens (human)	FZD5,JUN,CCND1,CCND2,MMP7,SERPINF1,SFRP2,SFRP4,TCF7L2	0
hsa04064	hsa04350	NF-kappa B signaling pathway - Homo sapiens (human)	CXCL2,GADD45B,CCL13,CXCL12,PLAU,VCAM1	TGF-beta signaling pathway - Homo sapiens (human)	ID1,SMAD6,THBS1,LTBP1,NBL1,TGFB3	0.009
hsa04064	hsa04380	NF-kappa B signaling pathway - Homo sapiens (human)	CXCL2,GADD45B,CCL13,CXCL12,PLAU,VCAM1	Osteoclast differentiation - Homo sapiens (human)	FOSL2,JAK1,JUN,LILRB2,SOCS3,CTSK,FHL2	0
hsa04064	hsa04390	NF-kappa B signaling pathway - Homo sapiens (human)	CXCL2,GADD45B,CCL13,CXCL12,PLAU,VCAM1	Hippo signaling pathway - Homo sapiens (human)	FZD5,ID1,SERPINE1,CCND1,CCND2,FRMD6,SOX2,TCF7L2,TGFB3	0.002
hsa04064	hsa04510	NF-kappa B signaling pathway - Homo sapiens (human)	CXCL2,GADD45B,CCL13,CXCL12,PLAU,VCAM1	Focal adhesion - Homo sapiens (human)	CAV2,FIGF,FLT1,ITGA10,JUN,LAMA3,PDGFRA,THBS1,CCND1,CCND2,COL1A1,COL1A2,COL6A1,COL6A3,COMP,FLNC,IGF1,ITGB4,ITGB8,SPP1,THBS2,TNC	0
hsa04064	hsa04512	NF-kappa B signaling pathway - Homo sapiens (human)	CXCL2,GADD45B,CCL13,CXCL12,PLAU,VCAM1	ECM-receptor interaction - Homo sapiens (human)	ITGA10,LAMA3,THBS1,AGRN,COL1A1,COL1A2,COL6A1,COL6A3,COMP,ITGB4,ITGB8,SPP1,THBS2,TNC	0
hsa04064	hsa04514	NF-kappa B signaling pathway - Homo sapiens (human)	CXCL2,GADD45B,CCL13,CXCL12,PLAU,VCAM1	Cell adhesion molecules (CAMs) - Homo sapiens (human)	CD274,CLDN18,CLDN5,SELL,CDH2,CDH3,CLDN1,HLA-DOA,ITGB8,NCAM1,NFASC,VCAM1,VTCN1	0
hsa04064	hsa04550	NF-kappa B signaling pathway - Homo sapiens (human)	CXCL2,GADD45B,CCL13,CXCL12,PLAU,VCAM1	Signaling pathways regulating pluripotency of stem cells - Homo sapiens (human)	FZD5,ID1,JAK1,LIFR,IGF1,SOX2	0
hsa04064	hsa04610	NF-kappa B signaling pathway - Homo sapiens (human)	CXCL2,GADD45B,CCL13,CXCL12,PLAU,VCAM1	Complement and coagulation cascades - Homo sapiens (human)	F3,SERPINE1,TFPI,C6,C7,CFH,MASP1,PLAU,SERPIND1	0.014
hsa04064	hsa04630	NF-kappa B signaling pathway - Homo sapiens (human)	CXCL2,GADD45B,CCL13,CXCL12,PLAU,VCAM1	Jak-STAT signaling pathway - Homo sapiens (human)	CSF3R,JAK1,LIFR,MCL1,SOCS3,CCND1,CCND2,IL13RA2	0
hsa04064	hsa04668	NF-kappa B signaling pathway - Homo sapiens (human)	CXCL2,GADD45B,CCL13,CXCL12,PLAU,VCAM1	TNF signaling pathway - Homo sapiens (human)	CXCL2,CXCL3,IL18R1,JUN,MAP3K8,SOCS3,VCAM1	0.001
hsa04064	hsa04670	NF-kappa B signaling pathway - Homo sapiens (human)	CXCL2,GADD45B,CCL13,CXCL12,PLAU,VCAM1	Leukocyte transendothelial migration - Homo sapiens (human)	CLDN18,CLDN5,CLDN1,CXCL12,MMP2,THY1,VCAM1	0
hsa04064	hsa04915	NF-kappa B signaling pathway - Homo sapiens (human)	CXCL2,GADD45B,CCL13,CXCL12,PLAU,VCAM1	Estrogen signaling pathway - Homo sapiens (human)	HBEGF,HSPA1A,HSPA1B,JUN,GABBR1,GABBR2,KCNJ5,MMP2	0
hsa04064	hsa04933	NF-kappa B signaling pathway - Homo sapiens (human)	CXCL2,GADD45B,CCL13,CXCL12,PLAU,VCAM1	AGE-RAGE signaling pathway in diabetic complications - Homo sapiens (human)	AGER,F3,FIGF,JUN,SERPINE1,CCND1,COL1A1,COL1A2,COL3A1,MMP2,TGFB3,VCAM1	0
hsa04064	hsa04974	NF-kappa B signaling pathway - Homo sapiens (human)	CXCL2,GADD45B,CCL13,CXCL12,PLAU,VCAM1	Protein digestion and absorption - Homo sapiens (human)	MME,SLC1A1,COL10A1,COL14A1,COL15A1,COL17A1,COL18A1,COL1A1,COL1A2,COL3A1,COL5A1,COL5A2,COL6A1,COL6A3,COL7A1,CPA3,KCNN4,PRSS1	0
hsa04064	hsa04978	NF-kappa B signaling pathway - Homo sapiens (human)	CXCL2,GADD45B,CCL13,CXCL12,PLAU,VCAM1	Mineral absorption - Homo sapiens (human)	HMOX1,MT1E,MT1G,MT1M,MT1X,MT2A,TF	0.006
hsa04064	hsa05145	NF-kappa B signaling pathway - Homo sapiens (human)	CXCL2,GADD45B,CCL13,CXCL12,PLAU,VCAM1	Toxoplasmosis - Homo sapiens (human)	HSPA1A,HSPA1B,JAK1,LAMA3,LDLR,HLA-DOA,TGFB3	0
hsa04064	hsa05146	NF-kappa B signaling pathway - Homo sapiens (human)	CXCL2,GADD45B,CCL13,CXCL12,PLAU,VCAM1	Amoebiasis - Homo sapiens (human)	IL1R2,LAMA3,COL1A1,COL1A2,COL3A1,SERPINB3,TGFB3	0
hsa04064	hsa05152	NF-kappa B signaling pathway - Homo sapiens (human)	CXCL2,GADD45B,CCL13,CXCL12,PLAU,VCAM1	Tuberculosis - Homo sapiens (human)	CLEC4E,JAK1,CD74,HLA-DOA,TGFB3	0
hsa04064	hsa05160	NF-kappa B signaling pathway - Homo sapiens (human)	CXCL2,GADD45B,CCL13,CXCL12,PLAU,VCAM1	Hepatitis C - Homo sapiens (human)	CLDN18,CLDN5,JAK1,LDLR,SOCS3,CLDN1	0
hsa04064	hsa05164	NF-kappa B signaling pathway - Homo sapiens (human)	CXCL2,GADD45B,CCL13,CXCL12,PLAU,VCAM1	Influenza A - Homo sapiens (human)	HSPA1A,HSPA1B,JAK1,JUN,SOCS3,HLA-DOA,PRSS1,TMPRSS4	0
hsa04064	hsa05166	NF-kappa B signaling pathway - Homo sapiens (human)	CXCL2,GADD45B,CCL13,CXCL12,PLAU,VCAM1	HTLV-I infection - Homo sapiens (human)	FZD5,IL1R2,JAK1,JUN,PDGFRA,CCND1,CCND2,HLA-DOA,MYB,TGFB3,VCAM1	0
hsa04064	hsa05168	NF-kappa B signaling pathway - Homo sapiens (human)	CXCL2,GADD45B,CCL13,CXCL12,PLAU,VCAM1	Herpes simplex infection - Homo sapiens (human)	JAK1,JUN,SOCS3,CD74,HLA-DOA	0
hsa04064	hsa05200	NF-kappa B signaling pathway - Homo sapiens (human)	CXCL2,GADD45B,CCL13,CXCL12,PLAU,VCAM1	Pathways in cancer - Homo sapiens (human)	CSF3R,DAPK2,EDNRB,FIGF,FZD5,HHIP,JAK1,JUN,LAMA3,PDGFRA,ZBTB16,CCND1,CXCL12,FGF14,IGF1,MMP1,MMP2,TCF7L2,TGFB3	0.006
hsa04064	hsa05202	NF-kappa B signaling pathway - Homo sapiens (human)	CXCL2,GADD45B,CCL13,CXCL12,PLAU,VCAM1	Transcriptional misregulation in cancer - Homo sapiens (human)	DEFA3,FLT1,IL1R2,NFKBIZ,ZBTB16,CCND2,IGF1,PLAU,PROM1,SIX1,SIX4	0.006
hsa04064	hsa05205	NF-kappa B signaling pathway - Homo sapiens (human)	CXCL2,GADD45B,CCL13,CXCL12,PLAU,VCAM1	Proteoglycans in cancer - Homo sapiens (human)	CAV2,FZD5,HBEGF,THBS1,ANK2,CCND1,FLNC,IGF1,MMP2,PLAU	0.001
hsa04064	hsa05206	NF-kappa B signaling pathway - Homo sapiens (human)	CXCL2,GADD45B,CCL13,CXCL12,PLAU,VCAM1	MicroRNAs in cancer - Homo sapiens (human)	HMOX1,IRS2,MCL1,PDGFRA,THBS1,CCND1,CCND2,CYP24A1,MMP16,PLAU,SERPINB5,SOX4,TNC,TP63	0.001
hsa04064	hsa05219	NF-kappa B signaling pathway - Homo sapiens (human)	CXCL2,GADD45B,CCL13,CXCL12,PLAU,VCAM1	Bladder cancer - Homo sapiens (human)	DAPK2,HBEGF,THBS1,CCND1,MMP1,MMP2	0
hsa04064	hsa05323	NF-kappa B signaling pathway - Homo sapiens (human)	CXCL2,GADD45B,CCL13,CXCL12,PLAU,VCAM1	Rheumatoid arthritis - Homo sapiens (human)	FLT1,JUN,CTSK,CXCL12,HLA-DOA,MMP1,TGFB3	0.004
hsa04064	hsa05410	NF-kappa B signaling pathway - Homo sapiens (human)	CXCL2,GADD45B,CCL13,CXCL12,PLAU,VCAM1	Hypertrophic cardiomyopathy (HCM) - Homo sapiens (human)	ITGA10,TNNC1,TTN,DES,IGF1,ITGB4,ITGB8,PRKAA2,TGFB3	0.046
hsa04064	hsa05412	NF-kappa B signaling pathway - Homo sapiens (human)	CXCL2,GADD45B,CCL13,CXCL12,PLAU,VCAM1	Arrhythmogenic right ventricular cardiomyopathy (ARVC) - Homo sapiens (human)	ITGA10,CDH2,DES,ITGB4,ITGB8,TCF7L2	0.041
hsa04068	hsa04151	FoxO signaling pathway - Homo sapiens (human)	GADD45B,IRS2,S1PR1,SOD2,CCND1,CCND2,FBXO32,IGF1,PRKAA2,TGFB3	PI3K-Akt signaling pathway - Homo sapiens (human)	CSF3R,FIGF,FLT1,ITGA10,JAK1,LAMA3,MCL1,PDGFRA,THBS1,CCND1,CCND2,COL1A1,COL1A2,COL6A1,COL6A3,COMP,FGF14,IGF1,ITGB4,ITGB8,MYB,PRKAA2,SPP1,THBS2,TNC	0.036
hsa04068	hsa04310	FoxO signaling pathway - Homo sapiens (human)	GADD45B,IRS2,S1PR1,SOD2,CCND1,CCND2,FBXO32,IGF1,PRKAA2,TGFB3	Wnt signaling pathway - Homo sapiens (human)	FZD5,JUN,CCND1,CCND2,MMP7,SERPINF1,SFRP2,SFRP4,TCF7L2	0
hsa04068	hsa04350	FoxO signaling pathway - Homo sapiens (human)	GADD45B,IRS2,S1PR1,SOD2,CCND1,CCND2,FBXO32,IGF1,PRKAA2,TGFB3	TGF-beta signaling pathway - Homo sapiens (human)	ID1,SMAD6,THBS1,LTBP1,NBL1,TGFB3	0.013
hsa04068	hsa04380	FoxO signaling pathway - Homo sapiens (human)	GADD45B,IRS2,S1PR1,SOD2,CCND1,CCND2,FBXO32,IGF1,PRKAA2,TGFB3	Osteoclast differentiation - Homo sapiens (human)	FOSL2,JAK1,JUN,LILRB2,SOCS3,CTSK,FHL2	0
hsa04068	hsa04512	FoxO signaling pathway - Homo sapiens (human)	GADD45B,IRS2,S1PR1,SOD2,CCND1,CCND2,FBXO32,IGF1,PRKAA2,TGFB3	ECM-receptor interaction - Homo sapiens (human)	ITGA10,LAMA3,THBS1,AGRN,COL1A1,COL1A2,COL6A1,COL6A3,COMP,ITGB4,ITGB8,SPP1,THBS2,TNC	0
hsa04068	hsa04514	FoxO signaling pathway - Homo sapiens (human)	GADD45B,IRS2,S1PR1,SOD2,CCND1,CCND2,FBXO32,IGF1,PRKAA2,TGFB3	Cell adhesion molecules (CAMs) - Homo sapiens (human)	CD274,CLDN18,CLDN5,SELL,CDH2,CDH3,CLDN1,HLA-DOA,ITGB8,NCAM1,NFASC,VCAM1,VTCN1	0
hsa04068	hsa04550	FoxO signaling pathway - Homo sapiens (human)	GADD45B,IRS2,S1PR1,SOD2,CCND1,CCND2,FBXO32,IGF1,PRKAA2,TGFB3	Signaling pathways regulating pluripotency of stem cells - Homo sapiens (human)	FZD5,ID1,JAK1,LIFR,IGF1,SOX2	0
hsa04068	hsa04610	FoxO signaling pathway - Homo sapiens (human)	GADD45B,IRS2,S1PR1,SOD2,CCND1,CCND2,FBXO32,IGF1,PRKAA2,TGFB3	Complement and coagulation cascades - Homo sapiens (human)	F3,SERPINE1,TFPI,C6,C7,CFH,MASP1,PLAU,SERPIND1	0.003
hsa04068	hsa04668	FoxO signaling pathway - Homo sapiens (human)	GADD45B,IRS2,S1PR1,SOD2,CCND1,CCND2,FBXO32,IGF1,PRKAA2,TGFB3	TNF signaling pathway - Homo sapiens (human)	CXCL2,CXCL3,IL18R1,JUN,MAP3K8,SOCS3,VCAM1	0
hsa04068	hsa04670	FoxO signaling pathway - Homo sapiens (human)	GADD45B,IRS2,S1PR1,SOD2,CCND1,CCND2,FBXO32,IGF1,PRKAA2,TGFB3	Leukocyte transendothelial migration - Homo sapiens (human)	CLDN18,CLDN5,CLDN1,CXCL12,MMP2,THY1,VCAM1	0.003
hsa04068	hsa04915	FoxO signaling pathway - Homo sapiens (human)	GADD45B,IRS2,S1PR1,SOD2,CCND1,CCND2,FBXO32,IGF1,PRKAA2,TGFB3	Estrogen signaling pathway - Homo sapiens (human)	HBEGF,HSPA1A,HSPA1B,JUN,GABBR1,GABBR2,KCNJ5,MMP2	0.007
hsa04068	hsa04933	FoxO signaling pathway - Homo sapiens (human)	GADD45B,IRS2,S1PR1,SOD2,CCND1,CCND2,FBXO32,IGF1,PRKAA2,TGFB3	AGE-RAGE signaling pathway in diabetic complications - Homo sapiens (human)	AGER,F3,FIGF,JUN,SERPINE1,CCND1,COL1A1,COL1A2,COL3A1,MMP2,TGFB3,VCAM1	0.001
hsa04068	hsa04978	FoxO signaling pathway - Homo sapiens (human)	GADD45B,IRS2,S1PR1,SOD2,CCND1,CCND2,FBXO32,IGF1,PRKAA2,TGFB3	Mineral absorption - Homo sapiens (human)	HMOX1,MT1E,MT1G,MT1M,MT1X,MT2A,TF	0.037
hsa04068	hsa05145	FoxO signaling pathway - Homo sapiens (human)	GADD45B,IRS2,S1PR1,SOD2,CCND1,CCND2,FBXO32,IGF1,PRKAA2,TGFB3	Toxoplasmosis - Homo sapiens (human)	HSPA1A,HSPA1B,JAK1,LAMA3,LDLR,HLA-DOA,TGFB3	0.04
hsa04068	hsa05152	FoxO signaling pathway - Homo sapiens (human)	GADD45B,IRS2,S1PR1,SOD2,CCND1,CCND2,FBXO32,IGF1,PRKAA2,TGFB3	Tuberculosis - Homo sapiens (human)	CLEC4E,JAK1,CD74,HLA-DOA,TGFB3	0.003
hsa04068	hsa05164	FoxO signaling pathway - Homo sapiens (human)	GADD45B,IRS2,S1PR1,SOD2,CCND1,CCND2,FBXO32,IGF1,PRKAA2,TGFB3	Influenza A - Homo sapiens (human)	HSPA1A,HSPA1B,JAK1,JUN,SOCS3,HLA-DOA,PRSS1,TMPRSS4	0
hsa04068	hsa05166	FoxO signaling pathway - Homo sapiens (human)	GADD45B,IRS2,S1PR1,SOD2,CCND1,CCND2,FBXO32,IGF1,PRKAA2,TGFB3	HTLV-I infection - Homo sapiens (human)	FZD5,IL1R2,JAK1,JUN,PDGFRA,CCND1,CCND2,HLA-DOA,MYB,TGFB3,VCAM1	0.012
hsa04068	hsa05168	FoxO signaling pathway - Homo sapiens (human)	GADD45B,IRS2,S1PR1,SOD2,CCND1,CCND2,FBXO32,IGF1,PRKAA2,TGFB3	Herpes simplex infection - Homo sapiens (human)	JAK1,JUN,SOCS3,CD74,HLA-DOA	0
hsa04068	hsa05200	FoxO signaling pathway - Homo sapiens (human)	GADD45B,IRS2,S1PR1,SOD2,CCND1,CCND2,FBXO32,IGF1,PRKAA2,TGFB3	Pathways in cancer - Homo sapiens (human)	CSF3R,DAPK2,EDNRB,FIGF,FZD5,HHIP,JAK1,JUN,LAMA3,PDGFRA,ZBTB16,CCND1,CXCL12,FGF14,IGF1,MMP1,MMP2,TCF7L2,TGFB3	0.005
hsa04068	hsa05202	FoxO signaling pathway - Homo sapiens (human)	GADD45B,IRS2,S1PR1,SOD2,CCND1,CCND2,FBXO32,IGF1,PRKAA2,TGFB3	Transcriptional misregulation in cancer - Homo sapiens (human)	DEFA3,FLT1,IL1R2,NFKBIZ,ZBTB16,CCND2,IGF1,PLAU,PROM1,SIX1,SIX4	0.008
hsa04068	hsa05205	FoxO signaling pathway - Homo sapiens (human)	GADD45B,IRS2,S1PR1,SOD2,CCND1,CCND2,FBXO32,IGF1,PRKAA2,TGFB3	Proteoglycans in cancer - Homo sapiens (human)	CAV2,FZD5,HBEGF,THBS1,ANK2,CCND1,FLNC,IGF1,MMP2,PLAU	0.003
hsa04068	hsa05206	FoxO signaling pathway - Homo sapiens (human)	GADD45B,IRS2,S1PR1,SOD2,CCND1,CCND2,FBXO32,IGF1,PRKAA2,TGFB3	MicroRNAs in cancer - Homo sapiens (human)	HMOX1,IRS2,MCL1,PDGFRA,THBS1,CCND1,CCND2,CYP24A1,MMP16,PLAU,SERPINB5,SOX4,TNC,TP63	0.017
hsa04068	hsa05219	FoxO signaling pathway - Homo sapiens (human)	GADD45B,IRS2,S1PR1,SOD2,CCND1,CCND2,FBXO32,IGF1,PRKAA2,TGFB3	Bladder cancer - Homo sapiens (human)	DAPK2,HBEGF,THBS1,CCND1,MMP1,MMP2	0
hsa04068	hsa05323	FoxO signaling pathway - Homo sapiens (human)	GADD45B,IRS2,S1PR1,SOD2,CCND1,CCND2,FBXO32,IGF1,PRKAA2,TGFB3	Rheumatoid arthritis - Homo sapiens (human)	FLT1,JUN,CTSK,CXCL12,HLA-DOA,MMP1,TGFB3	0.001
hsa04068	hsa05412	FoxO signaling pathway - Homo sapiens (human)	GADD45B,IRS2,S1PR1,SOD2,CCND1,CCND2,FBXO32,IGF1,PRKAA2,TGFB3	Arrhythmogenic right ventricular cardiomyopathy (ARVC) - Homo sapiens (human)	ITGA10,CDH2,DES,ITGB4,ITGB8,TCF7L2	0.001
hsa04080	hsa04151	Neuroactive ligand-receptor interaction - Homo sapiens (human)	ADRB1,EDNRB,FPR1,FPR2,GRIA1,P2RY1,RXFP1,S1PR1,VIPR1,APLNR,GABBR1,GABBR2,PRSS1	PI3K-Akt signaling pathway - Homo sapiens (human)	CSF3R,FIGF,FLT1,ITGA10,JAK1,LAMA3,MCL1,PDGFRA,THBS1,CCND1,CCND2,COL1A1,COL1A2,COL6A1,COL6A3,COMP,FGF14,IGF1,ITGB4,ITGB8,MYB,PRKAA2,SPP1,THBS2,TNC	0.047
hsa04080	hsa04360	Neuroactive ligand-receptor interaction - Homo sapiens (human)	ADRB1,EDNRB,FPR1,FPR2,GRIA1,P2RY1,RXFP1,S1PR1,VIPR1,APLNR,GABBR1,GABBR2,PRSS1	Axon guidance - Homo sapiens (human)	RND1,SEMA3E,BOC,CXCL12,EPHA3,NTN1,ROBO2	0.017
hsa04080	hsa04514	Neuroactive ligand-receptor interaction - Homo sapiens (human)	ADRB1,EDNRB,FPR1,FPR2,GRIA1,P2RY1,RXFP1,S1PR1,VIPR1,APLNR,GABBR1,GABBR2,PRSS1	Cell adhesion molecules (CAMs) - Homo sapiens (human)	CD274,CLDN18,CLDN5,SELL,CDH2,CDH3,CLDN1,HLA-DOA,ITGB8,NCAM1,NFASC,VCAM1,VTCN1	0.011
hsa04080	hsa04550	Neuroactive ligand-receptor interaction - Homo sapiens (human)	ADRB1,EDNRB,FPR1,FPR2,GRIA1,P2RY1,RXFP1,S1PR1,VIPR1,APLNR,GABBR1,GABBR2,PRSS1	Signaling pathways regulating pluripotency of stem cells - Homo sapiens (human)	FZD5,ID1,JAK1,LIFR,IGF1,SOX2	0.035
hsa04080	hsa04610	Neuroactive ligand-receptor interaction - Homo sapiens (human)	ADRB1,EDNRB,FPR1,FPR2,GRIA1,P2RY1,RXFP1,S1PR1,VIPR1,APLNR,GABBR1,GABBR2,PRSS1	Complement and coagulation cascades - Homo sapiens (human)	F3,SERPINE1,TFPI,C6,C7,CFH,MASP1,PLAU,SERPIND1	0.003
hsa04080	hsa04668	Neuroactive ligand-receptor interaction - Homo sapiens (human)	ADRB1,EDNRB,FPR1,FPR2,GRIA1,P2RY1,RXFP1,S1PR1,VIPR1,APLNR,GABBR1,GABBR2,PRSS1	TNF signaling pathway - Homo sapiens (human)	CXCL2,CXCL3,IL18R1,JUN,MAP3K8,SOCS3,VCAM1	0.001
hsa04080	hsa04670	Neuroactive ligand-receptor interaction - Homo sapiens (human)	ADRB1,EDNRB,FPR1,FPR2,GRIA1,P2RY1,RXFP1,S1PR1,VIPR1,APLNR,GABBR1,GABBR2,PRSS1	Leukocyte transendothelial migration - Homo sapiens (human)	CLDN18,CLDN5,CLDN1,CXCL12,MMP2,THY1,VCAM1	0
hsa04080	hsa04933	Neuroactive ligand-receptor interaction - Homo sapiens (human)	ADRB1,EDNRB,FPR1,FPR2,GRIA1,P2RY1,RXFP1,S1PR1,VIPR1,APLNR,GABBR1,GABBR2,PRSS1	AGE-RAGE signaling pathway in diabetic complications - Homo sapiens (human)	AGER,F3,FIGF,JUN,SERPINE1,CCND1,COL1A1,COL1A2,COL3A1,MMP2,TGFB3,VCAM1	0.025
hsa04080	hsa05200	Neuroactive ligand-receptor interaction - Homo sapiens (human)	ADRB1,EDNRB,FPR1,FPR2,GRIA1,P2RY1,RXFP1,S1PR1,VIPR1,APLNR,GABBR1,GABBR2,PRSS1	Pathways in cancer - Homo sapiens (human)	CSF3R,DAPK2,EDNRB,FIGF,FZD5,HHIP,JAK1,JUN,LAMA3,PDGFRA,ZBTB16,CCND1,CXCL12,FGF14,IGF1,MMP1,MMP2,TCF7L2,TGFB3	0.048
hsa04080	hsa05323	Neuroactive ligand-receptor interaction - Homo sapiens (human)	ADRB1,EDNRB,FPR1,FPR2,GRIA1,P2RY1,RXFP1,S1PR1,VIPR1,APLNR,GABBR1,GABBR2,PRSS1	Rheumatoid arthritis - Homo sapiens (human)	FLT1,JUN,CTSK,CXCL12,HLA-DOA,MMP1,TGFB3	0.001
hsa04115	hsa04144	p53 signaling pathway - Homo sapiens (human)	GADD45B,PMAIP1,SERPINE1,THBS1,CCND1,CCND2,IGF1,SERPINB5,ZMAT3	Endocytosis - Homo sapiens (human)	ADRB1,ARRB1,CAV2,CXCR2,FLT1,HSPA1A,HSPA1B,LDLR,PDGFRA,DNM1,FOLR2,PSD3,TGFB3	0
hsa04115	hsa04310	p53 signaling pathway - Homo sapiens (human)	GADD45B,PMAIP1,SERPINE1,THBS1,CCND1,CCND2,IGF1,SERPINB5,ZMAT3	Wnt signaling pathway - Homo sapiens (human)	FZD5,JUN,CCND1,CCND2,MMP7,SERPINF1,SFRP2,SFRP4,TCF7L2	0
hsa04115	hsa04350	p53 signaling pathway - Homo sapiens (human)	GADD45B,PMAIP1,SERPINE1,THBS1,CCND1,CCND2,IGF1,SERPINB5,ZMAT3	TGF-beta signaling pathway - Homo sapiens (human)	ID1,SMAD6,THBS1,LTBP1,NBL1,TGFB3	0.006
hsa04115	hsa04380	p53 signaling pathway - Homo sapiens (human)	GADD45B,PMAIP1,SERPINE1,THBS1,CCND1,CCND2,IGF1,SERPINB5,ZMAT3	Osteoclast differentiation - Homo sapiens (human)	FOSL2,JAK1,JUN,LILRB2,SOCS3,CTSK,FHL2	0
hsa04115	hsa04390	p53 signaling pathway - Homo sapiens (human)	GADD45B,PMAIP1,SERPINE1,THBS1,CCND1,CCND2,IGF1,SERPINB5,ZMAT3	Hippo signaling pathway - Homo sapiens (human)	FZD5,ID1,SERPINE1,CCND1,CCND2,FRMD6,SOX2,TCF7L2,TGFB3	0.002
hsa04115	hsa04512	p53 signaling pathway - Homo sapiens (human)	GADD45B,PMAIP1,SERPINE1,THBS1,CCND1,CCND2,IGF1,SERPINB5,ZMAT3	ECM-receptor interaction - Homo sapiens (human)	ITGA10,LAMA3,THBS1,AGRN,COL1A1,COL1A2,COL6A1,COL6A3,COMP,ITGB4,ITGB8,SPP1,THBS2,TNC	0.001
hsa04115	hsa04514	p53 signaling pathway - Homo sapiens (human)	GADD45B,PMAIP1,SERPINE1,THBS1,CCND1,CCND2,IGF1,SERPINB5,ZMAT3	Cell adhesion molecules (CAMs) - Homo sapiens (human)	CD274,CLDN18,CLDN5,SELL,CDH2,CDH3,CLDN1,HLA-DOA,ITGB8,NCAM1,NFASC,VCAM1,VTCN1	0
hsa04115	hsa04550	p53 signaling pathway - Homo sapiens (human)	GADD45B,PMAIP1,SERPINE1,THBS1,CCND1,CCND2,IGF1,SERPINB5,ZMAT3	Signaling pathways regulating pluripotency of stem cells - Homo sapiens (human)	FZD5,ID1,JAK1,LIFR,IGF1,SOX2	0.003
hsa04115	hsa04610	p53 signaling pathway - Homo sapiens (human)	GADD45B,PMAIP1,SERPINE1,THBS1,CCND1,CCND2,IGF1,SERPINB5,ZMAT3	Complement and coagulation cascades - Homo sapiens (human)	F3,SERPINE1,TFPI,C6,C7,CFH,MASP1,PLAU,SERPIND1	0.002
hsa04115	hsa04668	p53 signaling pathway - Homo sapiens (human)	GADD45B,PMAIP1,SERPINE1,THBS1,CCND1,CCND2,IGF1,SERPINB5,ZMAT3	TNF signaling pathway - Homo sapiens (human)	CXCL2,CXCL3,IL18R1,JUN,MAP3K8,SOCS3,VCAM1	0
hsa04115	hsa04670	p53 signaling pathway - Homo sapiens (human)	GADD45B,PMAIP1,SERPINE1,THBS1,CCND1,CCND2,IGF1,SERPINB5,ZMAT3	Leukocyte transendothelial migration - Homo sapiens (human)	CLDN18,CLDN5,CLDN1,CXCL12,MMP2,THY1,VCAM1	0
hsa04115	hsa04915	p53 signaling pathway - Homo sapiens (human)	GADD45B,PMAIP1,SERPINE1,THBS1,CCND1,CCND2,IGF1,SERPINB5,ZMAT3	Estrogen signaling pathway - Homo sapiens (human)	HBEGF,HSPA1A,HSPA1B,JUN,GABBR1,GABBR2,KCNJ5,MMP2	0.002
hsa04115	hsa04933	p53 signaling pathway - Homo sapiens (human)	GADD45B,PMAIP1,SERPINE1,THBS1,CCND1,CCND2,IGF1,SERPINB5,ZMAT3	AGE-RAGE signaling pathway in diabetic complications - Homo sapiens (human)	AGER,F3,FIGF,JUN,SERPINE1,CCND1,COL1A1,COL1A2,COL3A1,MMP2,TGFB3,VCAM1	0
hsa04115	hsa04974	p53 signaling pathway - Homo sapiens (human)	GADD45B,PMAIP1,SERPINE1,THBS1,CCND1,CCND2,IGF1,SERPINB5,ZMAT3	Protein digestion and absorption - Homo sapiens (human)	MME,SLC1A1,COL10A1,COL14A1,COL15A1,COL17A1,COL18A1,COL1A1,COL1A2,COL3A1,COL5A1,COL5A2,COL6A1,COL6A3,COL7A1,CPA3,KCNN4,PRSS1	0
hsa04115	hsa04978	p53 signaling pathway - Homo sapiens (human)	GADD45B,PMAIP1,SERPINE1,THBS1,CCND1,CCND2,IGF1,SERPINB5,ZMAT3	Mineral absorption - Homo sapiens (human)	HMOX1,MT1E,MT1G,MT1M,MT1X,MT2A,TF	0.003
hsa04115	hsa05145	p53 signaling pathway - Homo sapiens (human)	GADD45B,PMAIP1,SERPINE1,THBS1,CCND1,CCND2,IGF1,SERPINB5,ZMAT3	Toxoplasmosis - Homo sapiens (human)	HSPA1A,HSPA1B,JAK1,LAMA3,LDLR,HLA-DOA,TGFB3	0.002
hsa04115	hsa05146	p53 signaling pathway - Homo sapiens (human)	GADD45B,PMAIP1,SERPINE1,THBS1,CCND1,CCND2,IGF1,SERPINB5,ZMAT3	Amoebiasis - Homo sapiens (human)	IL1R2,LAMA3,COL1A1,COL1A2,COL3A1,SERPINB3,TGFB3	0
hsa04115	hsa05152	p53 signaling pathway - Homo sapiens (human)	GADD45B,PMAIP1,SERPINE1,THBS1,CCND1,CCND2,IGF1,SERPINB5,ZMAT3	Tuberculosis - Homo sapiens (human)	CLEC4E,JAK1,CD74,HLA-DOA,TGFB3	0.002
hsa04115	hsa05164	p53 signaling pathway - Homo sapiens (human)	GADD45B,PMAIP1,SERPINE1,THBS1,CCND1,CCND2,IGF1,SERPINB5,ZMAT3	Influenza A - Homo sapiens (human)	HSPA1A,HSPA1B,JAK1,JUN,SOCS3,HLA-DOA,PRSS1,TMPRSS4	0
hsa04115	hsa05166	p53 signaling pathway - Homo sapiens (human)	GADD45B,PMAIP1,SERPINE1,THBS1,CCND1,CCND2,IGF1,SERPINB5,ZMAT3	HTLV-I infection - Homo sapiens (human)	FZD5,IL1R2,JAK1,JUN,PDGFRA,CCND1,CCND2,HLA-DOA,MYB,TGFB3,VCAM1	0
hsa04115	hsa05168	p53 signaling pathway - Homo sapiens (human)	GADD45B,PMAIP1,SERPINE1,THBS1,CCND1,CCND2,IGF1,SERPINB5,ZMAT3	Herpes simplex infection - Homo sapiens (human)	JAK1,JUN,SOCS3,CD74,HLA-DOA	0
hsa04115	hsa05200	p53 signaling pathway - Homo sapiens (human)	GADD45B,PMAIP1,SERPINE1,THBS1,CCND1,CCND2,IGF1,SERPINB5,ZMAT3	Pathways in cancer - Homo sapiens (human)	CSF3R,DAPK2,EDNRB,FIGF,FZD5,HHIP,JAK1,JUN,LAMA3,PDGFRA,ZBTB16,CCND1,CXCL12,FGF14,IGF1,MMP1,MMP2,TCF7L2,TGFB3	0
hsa04115	hsa05202	p53 signaling pathway - Homo sapiens (human)	GADD45B,PMAIP1,SERPINE1,THBS1,CCND1,CCND2,IGF1,SERPINB5,ZMAT3	Transcriptional misregulation in cancer - Homo sapiens (human)	DEFA3,FLT1,IL1R2,NFKBIZ,ZBTB16,CCND2,IGF1,PLAU,PROM1,SIX1,SIX4	0.003
hsa04115	hsa05205	p53 signaling pathway - Homo sapiens (human)	GADD45B,PMAIP1,SERPINE1,THBS1,CCND1,CCND2,IGF1,SERPINB5,ZMAT3	Proteoglycans in cancer - Homo sapiens (human)	CAV2,FZD5,HBEGF,THBS1,ANK2,CCND1,FLNC,IGF1,MMP2,PLAU	0.001
hsa04115	hsa05206	p53 signaling pathway - Homo sapiens (human)	GADD45B,PMAIP1,SERPINE1,THBS1,CCND1,CCND2,IGF1,SERPINB5,ZMAT3	MicroRNAs in cancer - Homo sapiens (human)	HMOX1,IRS2,MCL1,PDGFRA,THBS1,CCND1,CCND2,CYP24A1,MMP16,PLAU,SERPINB5,SOX4,TNC,TP63	0.014
hsa04115	hsa05219	p53 signaling pathway - Homo sapiens (human)	GADD45B,PMAIP1,SERPINE1,THBS1,CCND1,CCND2,IGF1,SERPINB5,ZMAT3	Bladder cancer - Homo sapiens (human)	DAPK2,HBEGF,THBS1,CCND1,MMP1,MMP2	0.001
hsa04115	hsa05323	p53 signaling pathway - Homo sapiens (human)	GADD45B,PMAIP1,SERPINE1,THBS1,CCND1,CCND2,IGF1,SERPINB5,ZMAT3	Rheumatoid arthritis - Homo sapiens (human)	FLT1,JUN,CTSK,CXCL12,HLA-DOA,MMP1,TGFB3	0
hsa04115	hsa05410	p53 signaling pathway - Homo sapiens (human)	GADD45B,PMAIP1,SERPINE1,THBS1,CCND1,CCND2,IGF1,SERPINB5,ZMAT3	Hypertrophic cardiomyopathy (HCM) - Homo sapiens (human)	ITGA10,TNNC1,TTN,DES,IGF1,ITGB4,ITGB8,PRKAA2,TGFB3	0.01
hsa04115	hsa05412	p53 signaling pathway - Homo sapiens (human)	GADD45B,PMAIP1,SERPINE1,THBS1,CCND1,CCND2,IGF1,SERPINB5,ZMAT3	Arrhythmogenic right ventricular cardiomyopathy (ARVC) - Homo sapiens (human)	ITGA10,CDH2,DES,ITGB4,ITGB8,TCF7L2	0.002
hsa04144	hsa04152	Endocytosis - Homo sapiens (human)	ADRB1,ARRB1,CAV2,CXCR2,FLT1,HSPA1A,HSPA1B,LDLR,PDGFRA,DNM1,FOLR2,PSD3,TGFB3	AMPK signaling pathway - Homo sapiens (human)	FASN,HMGCR,IRS2,PFKFB2,SCD,CCND1,IGF1,PRKAA2	0.044
hsa04144	hsa04310	Endocytosis - Homo sapiens (human)	ADRB1,ARRB1,CAV2,CXCR2,FLT1,HSPA1A,HSPA1B,LDLR,PDGFRA,DNM1,FOLR2,PSD3,TGFB3	Wnt signaling pathway - Homo sapiens (human)	FZD5,JUN,CCND1,CCND2,MMP7,SERPINF1,SFRP2,SFRP4,TCF7L2	0.008
hsa04144	hsa04360	Endocytosis - Homo sapiens (human)	ADRB1,ARRB1,CAV2,CXCR2,FLT1,HSPA1A,HSPA1B,LDLR,PDGFRA,DNM1,FOLR2,PSD3,TGFB3	Axon guidance - Homo sapiens (human)	RND1,SEMA3E,BOC,CXCL12,EPHA3,NTN1,ROBO2	0.017
hsa04144	hsa04512	Endocytosis - Homo sapiens (human)	ADRB1,ARRB1,CAV2,CXCR2,FLT1,HSPA1A,HSPA1B,LDLR,PDGFRA,DNM1,FOLR2,PSD3,TGFB3	ECM-receptor interaction - Homo sapiens (human)	ITGA10,LAMA3,THBS1,AGRN,COL1A1,COL1A2,COL6A1,COL6A3,COMP,ITGB4,ITGB8,SPP1,THBS2,TNC	0
hsa04144	hsa04514	Endocytosis - Homo sapiens (human)	ADRB1,ARRB1,CAV2,CXCR2,FLT1,HSPA1A,HSPA1B,LDLR,PDGFRA,DNM1,FOLR2,PSD3,TGFB3	Cell adhesion molecules (CAMs) - Homo sapiens (human)	CD274,CLDN18,CLDN5,SELL,CDH2,CDH3,CLDN1,HLA-DOA,ITGB8,NCAM1,NFASC,VCAM1,VTCN1	0.003
hsa04144	hsa04550	Endocytosis - Homo sapiens (human)	ADRB1,ARRB1,CAV2,CXCR2,FLT1,HSPA1A,HSPA1B,LDLR,PDGFRA,DNM1,FOLR2,PSD3,TGFB3	Signaling pathways regulating pluripotency of stem cells - Homo sapiens (human)	FZD5,ID1,JAK1,LIFR,IGF1,SOX2	0.025
hsa04144	hsa04610	Endocytosis - Homo sapiens (human)	ADRB1,ARRB1,CAV2,CXCR2,FLT1,HSPA1A,HSPA1B,LDLR,PDGFRA,DNM1,FOLR2,PSD3,TGFB3	Complement and coagulation cascades - Homo sapiens (human)	F3,SERPINE1,TFPI,C6,C7,CFH,MASP1,PLAU,SERPIND1	0
hsa04144	hsa04668	Endocytosis - Homo sapiens (human)	ADRB1,ARRB1,CAV2,CXCR2,FLT1,HSPA1A,HSPA1B,LDLR,PDGFRA,DNM1,FOLR2,PSD3,TGFB3	TNF signaling pathway - Homo sapiens (human)	CXCL2,CXCL3,IL18R1,JUN,MAP3K8,SOCS3,VCAM1	0.002
hsa04144	hsa04670	Endocytosis - Homo sapiens (human)	ADRB1,ARRB1,CAV2,CXCR2,FLT1,HSPA1A,HSPA1B,LDLR,PDGFRA,DNM1,FOLR2,PSD3,TGFB3	Leukocyte transendothelial migration - Homo sapiens (human)	CLDN18,CLDN5,CLDN1,CXCL12,MMP2,THY1,VCAM1	0.001
hsa04144	hsa04933	Endocytosis - Homo sapiens (human)	ADRB1,ARRB1,CAV2,CXCR2,FLT1,HSPA1A,HSPA1B,LDLR,PDGFRA,DNM1,FOLR2,PSD3,TGFB3	AGE-RAGE signaling pathway in diabetic complications - Homo sapiens (human)	AGER,F3,FIGF,JUN,SERPINE1,CCND1,COL1A1,COL1A2,COL3A1,MMP2,TGFB3,VCAM1	0
hsa04144	hsa04974	Endocytosis - Homo sapiens (human)	ADRB1,ARRB1,CAV2,CXCR2,FLT1,HSPA1A,HSPA1B,LDLR,PDGFRA,DNM1,FOLR2,PSD3,TGFB3	Protein digestion and absorption - Homo sapiens (human)	MME,SLC1A1,COL10A1,COL14A1,COL15A1,COL17A1,COL18A1,COL1A1,COL1A2,COL3A1,COL5A1,COL5A2,COL6A1,COL6A3,COL7A1,CPA3,KCNN4,PRSS1	0
hsa04144	hsa04978	Endocytosis - Homo sapiens (human)	ADRB1,ARRB1,CAV2,CXCR2,FLT1,HSPA1A,HSPA1B,LDLR,PDGFRA,DNM1,FOLR2,PSD3,TGFB3	Mineral absorption - Homo sapiens (human)	HMOX1,MT1E,MT1G,MT1M,MT1X,MT2A,TF	0.009
hsa04144	hsa05205	Endocytosis - Homo sapiens (human)	ADRB1,ARRB1,CAV2,CXCR2,FLT1,HSPA1A,HSPA1B,LDLR,PDGFRA,DNM1,FOLR2,PSD3,TGFB3	Proteoglycans in cancer - Homo sapiens (human)	CAV2,FZD5,HBEGF,THBS1,ANK2,CCND1,FLNC,IGF1,MMP2,PLAU	0.015
hsa04144	hsa05206	Endocytosis - Homo sapiens (human)	ADRB1,ARRB1,CAV2,CXCR2,FLT1,HSPA1A,HSPA1B,LDLR,PDGFRA,DNM1,FOLR2,PSD3,TGFB3	MicroRNAs in cancer - Homo sapiens (human)	HMOX1,IRS2,MCL1,PDGFRA,THBS1,CCND1,CCND2,CYP24A1,MMP16,PLAU,SERPINB5,SOX4,TNC,TP63	0.006
hsa04144	hsa05219	Endocytosis - Homo sapiens (human)	ADRB1,ARRB1,CAV2,CXCR2,FLT1,HSPA1A,HSPA1B,LDLR,PDGFRA,DNM1,FOLR2,PSD3,TGFB3	Bladder cancer - Homo sapiens (human)	DAPK2,HBEGF,THBS1,CCND1,MMP1,MMP2	0.013
hsa04151	hsa04310	PI3K-Akt signaling pathway - Homo sapiens (human)	CSF3R,FIGF,FLT1,ITGA10,JAK1,LAMA3,MCL1,PDGFRA,THBS1,CCND1,CCND2,COL1A1,COL1A2,COL6A1,COL6A3,COMP,FGF14,IGF1,ITGB4,ITGB8,MYB,PRKAA2,SPP1,THBS2,TNC	Wnt signaling pathway - Homo sapiens (human)	FZD5,JUN,CCND1,CCND2,MMP7,SERPINF1,SFRP2,SFRP4,TCF7L2	0
hsa04151	hsa04350	PI3K-Akt signaling pathway - Homo sapiens (human)	CSF3R,FIGF,FLT1,ITGA10,JAK1,LAMA3,MCL1,PDGFRA,THBS1,CCND1,CCND2,COL1A1,COL1A2,COL6A1,COL6A3,COMP,FGF14,IGF1,ITGB4,ITGB8,MYB,PRKAA2,SPP1,THBS2,TNC	TGF-beta signaling pathway - Homo sapiens (human)	ID1,SMAD6,THBS1,LTBP1,NBL1,TGFB3	0
hsa04151	hsa04360	PI3K-Akt signaling pathway - Homo sapiens (human)	CSF3R,FIGF,FLT1,ITGA10,JAK1,LAMA3,MCL1,PDGFRA,THBS1,CCND1,CCND2,COL1A1,COL1A2,COL6A1,COL6A3,COMP,FGF14,IGF1,ITGB4,ITGB8,MYB,PRKAA2,SPP1,THBS2,TNC	Axon guidance - Homo sapiens (human)	RND1,SEMA3E,BOC,CXCL12,EPHA3,NTN1,ROBO2	0.002
hsa04151	hsa04380	PI3K-Akt signaling pathway - Homo sapiens (human)	CSF3R,FIGF,FLT1,ITGA10,JAK1,LAMA3,MCL1,PDGFRA,THBS1,CCND1,CCND2,COL1A1,COL1A2,COL6A1,COL6A3,COMP,FGF14,IGF1,ITGB4,ITGB8,MYB,PRKAA2,SPP1,THBS2,TNC	Osteoclast differentiation - Homo sapiens (human)	FOSL2,JAK1,JUN,LILRB2,SOCS3,CTSK,FHL2	0
hsa04151	hsa04390	PI3K-Akt signaling pathway - Homo sapiens (human)	CSF3R,FIGF,FLT1,ITGA10,JAK1,LAMA3,MCL1,PDGFRA,THBS1,CCND1,CCND2,COL1A1,COL1A2,COL6A1,COL6A3,COMP,FGF14,IGF1,ITGB4,ITGB8,MYB,PRKAA2,SPP1,THBS2,TNC	Hippo signaling pathway - Homo sapiens (human)	FZD5,ID1,SERPINE1,CCND1,CCND2,FRMD6,SOX2,TCF7L2,TGFB3	0
hsa04151	hsa04514	PI3K-Akt signaling pathway - Homo sapiens (human)	CSF3R,FIGF,FLT1,ITGA10,JAK1,LAMA3,MCL1,PDGFRA,THBS1,CCND1,CCND2,COL1A1,COL1A2,COL6A1,COL6A3,COMP,FGF14,IGF1,ITGB4,ITGB8,MYB,PRKAA2,SPP1,THBS2,TNC	Cell adhesion molecules (CAMs) - Homo sapiens (human)	CD274,CLDN18,CLDN5,SELL,CDH2,CDH3,CLDN1,HLA-DOA,ITGB8,NCAM1,NFASC,VCAM1,VTCN1	0
hsa04151	hsa04550	PI3K-Akt signaling pathway - Homo sapiens (human)	CSF3R,FIGF,FLT1,ITGA10,JAK1,LAMA3,MCL1,PDGFRA,THBS1,CCND1,CCND2,COL1A1,COL1A2,COL6A1,COL6A3,COMP,FGF14,IGF1,ITGB4,ITGB8,MYB,PRKAA2,SPP1,THBS2,TNC	Signaling pathways regulating pluripotency of stem cells - Homo sapiens (human)	FZD5,ID1,JAK1,LIFR,IGF1,SOX2	0.003
hsa04151	hsa04610	PI3K-Akt signaling pathway - Homo sapiens (human)	CSF3R,FIGF,FLT1,ITGA10,JAK1,LAMA3,MCL1,PDGFRA,THBS1,CCND1,CCND2,COL1A1,COL1A2,COL6A1,COL6A3,COMP,FGF14,IGF1,ITGB4,ITGB8,MYB,PRKAA2,SPP1,THBS2,TNC	Complement and coagulation cascades - Homo sapiens (human)	F3,SERPINE1,TFPI,C6,C7,CFH,MASP1,PLAU,SERPIND1	0
hsa04151	hsa04668	PI3K-Akt signaling pathway - Homo sapiens (human)	CSF3R,FIGF,FLT1,ITGA10,JAK1,LAMA3,MCL1,PDGFRA,THBS1,CCND1,CCND2,COL1A1,COL1A2,COL6A1,COL6A3,COMP,FGF14,IGF1,ITGB4,ITGB8,MYB,PRKAA2,SPP1,THBS2,TNC	TNF signaling pathway - Homo sapiens (human)	CXCL2,CXCL3,IL18R1,JUN,MAP3K8,SOCS3,VCAM1	0
hsa04151	hsa04670	PI3K-Akt signaling pathway - Homo sapiens (human)	CSF3R,FIGF,FLT1,ITGA10,JAK1,LAMA3,MCL1,PDGFRA,THBS1,CCND1,CCND2,COL1A1,COL1A2,COL6A1,COL6A3,COMP,FGF14,IGF1,ITGB4,ITGB8,MYB,PRKAA2,SPP1,THBS2,TNC	Leukocyte transendothelial migration - Homo sapiens (human)	CLDN18,CLDN5,CLDN1,CXCL12,MMP2,THY1,VCAM1	0
hsa04151	hsa04915	PI3K-Akt signaling pathway - Homo sapiens (human)	CSF3R,FIGF,FLT1,ITGA10,JAK1,LAMA3,MCL1,PDGFRA,THBS1,CCND1,CCND2,COL1A1,COL1A2,COL6A1,COL6A3,COMP,FGF14,IGF1,ITGB4,ITGB8,MYB,PRKAA2,SPP1,THBS2,TNC	Estrogen signaling pathway - Homo sapiens (human)	HBEGF,HSPA1A,HSPA1B,JUN,GABBR1,GABBR2,KCNJ5,MMP2	0
hsa04151	hsa04933	PI3K-Akt signaling pathway - Homo sapiens (human)	CSF3R,FIGF,FLT1,ITGA10,JAK1,LAMA3,MCL1,PDGFRA,THBS1,CCND1,CCND2,COL1A1,COL1A2,COL6A1,COL6A3,COMP,FGF14,IGF1,ITGB4,ITGB8,MYB,PRKAA2,SPP1,THBS2,TNC	AGE-RAGE signaling pathway in diabetic complications - Homo sapiens (human)	AGER,F3,FIGF,JUN,SERPINE1,CCND1,COL1A1,COL1A2,COL3A1,MMP2,TGFB3,VCAM1	0
hsa04151	hsa04974	PI3K-Akt signaling pathway - Homo sapiens (human)	CSF3R,FIGF,FLT1,ITGA10,JAK1,LAMA3,MCL1,PDGFRA,THBS1,CCND1,CCND2,COL1A1,COL1A2,COL6A1,COL6A3,COMP,FGF14,IGF1,ITGB4,ITGB8,MYB,PRKAA2,SPP1,THBS2,TNC	Protein digestion and absorption - Homo sapiens (human)	MME,SLC1A1,COL10A1,COL14A1,COL15A1,COL17A1,COL18A1,COL1A1,COL1A2,COL3A1,COL5A1,COL5A2,COL6A1,COL6A3,COL7A1,CPA3,KCNN4,PRSS1	0
hsa04151	hsa04978	PI3K-Akt signaling pathway - Homo sapiens (human)	CSF3R,FIGF,FLT1,ITGA10,JAK1,LAMA3,MCL1,PDGFRA,THBS1,CCND1,CCND2,COL1A1,COL1A2,COL6A1,COL6A3,COMP,FGF14,IGF1,ITGB4,ITGB8,MYB,PRKAA2,SPP1,THBS2,TNC	Mineral absorption - Homo sapiens (human)	HMOX1,MT1E,MT1G,MT1M,MT1X,MT2A,TF	0
hsa04151	hsa05146	PI3K-Akt signaling pathway - Homo sapiens (human)	CSF3R,FIGF,FLT1,ITGA10,JAK1,LAMA3,MCL1,PDGFRA,THBS1,CCND1,CCND2,COL1A1,COL1A2,COL6A1,COL6A3,COMP,FGF14,IGF1,ITGB4,ITGB8,MYB,PRKAA2,SPP1,THBS2,TNC	Amoebiasis - Homo sapiens (human)	IL1R2,LAMA3,COL1A1,COL1A2,COL3A1,SERPINB3,TGFB3	0
hsa04151	hsa05152	PI3K-Akt signaling pathway - Homo sapiens (human)	CSF3R,FIGF,FLT1,ITGA10,JAK1,LAMA3,MCL1,PDGFRA,THBS1,CCND1,CCND2,COL1A1,COL1A2,COL6A1,COL6A3,COMP,FGF14,IGF1,ITGB4,ITGB8,MYB,PRKAA2,SPP1,THBS2,TNC	Tuberculosis - Homo sapiens (human)	CLEC4E,JAK1,CD74,HLA-DOA,TGFB3	0.009
hsa04151	hsa05160	PI3K-Akt signaling pathway - Homo sapiens (human)	CSF3R,FIGF,FLT1,ITGA10,JAK1,LAMA3,MCL1,PDGFRA,THBS1,CCND1,CCND2,COL1A1,COL1A2,COL6A1,COL6A3,COMP,FGF14,IGF1,ITGB4,ITGB8,MYB,PRKAA2,SPP1,THBS2,TNC	Hepatitis C - Homo sapiens (human)	CLDN18,CLDN5,JAK1,LDLR,SOCS3,CLDN1	0.006
hsa04151	hsa05166	PI3K-Akt signaling pathway - Homo sapiens (human)	CSF3R,FIGF,FLT1,ITGA10,JAK1,LAMA3,MCL1,PDGFRA,THBS1,CCND1,CCND2,COL1A1,COL1A2,COL6A1,COL6A3,COMP,FGF14,IGF1,ITGB4,ITGB8,MYB,PRKAA2,SPP1,THBS2,TNC	HTLV-I infection - Homo sapiens (human)	FZD5,IL1R2,JAK1,JUN,PDGFRA,CCND1,CCND2,HLA-DOA,MYB,TGFB3,VCAM1	0
hsa04151	hsa05168	PI3K-Akt signaling pathway - Homo sapiens (human)	CSF3R,FIGF,FLT1,ITGA10,JAK1,LAMA3,MCL1,PDGFRA,THBS1,CCND1,CCND2,COL1A1,COL1A2,COL6A1,COL6A3,COMP,FGF14,IGF1,ITGB4,ITGB8,MYB,PRKAA2,SPP1,THBS2,TNC	Herpes simplex infection - Homo sapiens (human)	JAK1,JUN,SOCS3,CD74,HLA-DOA	0.003
hsa04151	hsa05200	PI3K-Akt signaling pathway - Homo sapiens (human)	CSF3R,FIGF,FLT1,ITGA10,JAK1,LAMA3,MCL1,PDGFRA,THBS1,CCND1,CCND2,COL1A1,COL1A2,COL6A1,COL6A3,COMP,FGF14,IGF1,ITGB4,ITGB8,MYB,PRKAA2,SPP1,THBS2,TNC	Pathways in cancer - Homo sapiens (human)	CSF3R,DAPK2,EDNRB,FIGF,FZD5,HHIP,JAK1,JUN,LAMA3,PDGFRA,ZBTB16,CCND1,CXCL12,FGF14,IGF1,MMP1,MMP2,TCF7L2,TGFB3	0
hsa04151	hsa05202	PI3K-Akt signaling pathway - Homo sapiens (human)	CSF3R,FIGF,FLT1,ITGA10,JAK1,LAMA3,MCL1,PDGFRA,THBS1,CCND1,CCND2,COL1A1,COL1A2,COL6A1,COL6A3,COMP,FGF14,IGF1,ITGB4,ITGB8,MYB,PRKAA2,SPP1,THBS2,TNC	Transcriptional misregulation in cancer - Homo sapiens (human)	DEFA3,FLT1,IL1R2,NFKBIZ,ZBTB16,CCND2,IGF1,PLAU,PROM1,SIX1,SIX4	0.032
hsa04151	hsa05205	PI3K-Akt signaling pathway - Homo sapiens (human)	CSF3R,FIGF,FLT1,ITGA10,JAK1,LAMA3,MCL1,PDGFRA,THBS1,CCND1,CCND2,COL1A1,COL1A2,COL6A1,COL6A3,COMP,FGF14,IGF1,ITGB4,ITGB8,MYB,PRKAA2,SPP1,THBS2,TNC	Proteoglycans in cancer - Homo sapiens (human)	CAV2,FZD5,HBEGF,THBS1,ANK2,CCND1,FLNC,IGF1,MMP2,PLAU	0
hsa04151	hsa05206	PI3K-Akt signaling pathway - Homo sapiens (human)	CSF3R,FIGF,FLT1,ITGA10,JAK1,LAMA3,MCL1,PDGFRA,THBS1,CCND1,CCND2,COL1A1,COL1A2,COL6A1,COL6A3,COMP,FGF14,IGF1,ITGB4,ITGB8,MYB,PRKAA2,SPP1,THBS2,TNC	MicroRNAs in cancer - Homo sapiens (human)	HMOX1,IRS2,MCL1,PDGFRA,THBS1,CCND1,CCND2,CYP24A1,MMP16,PLAU,SERPINB5,SOX4,TNC,TP63	0
hsa04151	hsa05219	PI3K-Akt signaling pathway - Homo sapiens (human)	CSF3R,FIGF,FLT1,ITGA10,JAK1,LAMA3,MCL1,PDGFRA,THBS1,CCND1,CCND2,COL1A1,COL1A2,COL6A1,COL6A3,COMP,FGF14,IGF1,ITGB4,ITGB8,MYB,PRKAA2,SPP1,THBS2,TNC	Bladder cancer - Homo sapiens (human)	DAPK2,HBEGF,THBS1,CCND1,MMP1,MMP2	0
hsa04151	hsa05323	PI3K-Akt signaling pathway - Homo sapiens (human)	CSF3R,FIGF,FLT1,ITGA10,JAK1,LAMA3,MCL1,PDGFRA,THBS1,CCND1,CCND2,COL1A1,COL1A2,COL6A1,COL6A3,COMP,FGF14,IGF1,ITGB4,ITGB8,MYB,PRKAA2,SPP1,THBS2,TNC	Rheumatoid arthritis - Homo sapiens (human)	FLT1,JUN,CTSK,CXCL12,HLA-DOA,MMP1,TGFB3	0
hsa04151	hsa05410	PI3K-Akt signaling pathway - Homo sapiens (human)	CSF3R,FIGF,FLT1,ITGA10,JAK1,LAMA3,MCL1,PDGFRA,THBS1,CCND1,CCND2,COL1A1,COL1A2,COL6A1,COL6A3,COMP,FGF14,IGF1,ITGB4,ITGB8,MYB,PRKAA2,SPP1,THBS2,TNC	Hypertrophic cardiomyopathy (HCM) - Homo sapiens (human)	ITGA10,TNNC1,TTN,DES,IGF1,ITGB4,ITGB8,PRKAA2,TGFB3	0
hsa04151	hsa05412	PI3K-Akt signaling pathway - Homo sapiens (human)	CSF3R,FIGF,FLT1,ITGA10,JAK1,LAMA3,MCL1,PDGFRA,THBS1,CCND1,CCND2,COL1A1,COL1A2,COL6A1,COL6A3,COMP,FGF14,IGF1,ITGB4,ITGB8,MYB,PRKAA2,SPP1,THBS2,TNC	Arrhythmogenic right ventricular cardiomyopathy (ARVC) - Homo sapiens (human)	ITGA10,CDH2,DES,ITGB4,ITGB8,TCF7L2	0
hsa04151	hsa05414	PI3K-Akt signaling pathway - Homo sapiens (human)	CSF3R,FIGF,FLT1,ITGA10,JAK1,LAMA3,MCL1,PDGFRA,THBS1,CCND1,CCND2,COL1A1,COL1A2,COL6A1,COL6A3,COMP,FGF14,IGF1,ITGB4,ITGB8,MYB,PRKAA2,SPP1,THBS2,TNC	Dilated cardiomyopathy - Homo sapiens (human)	ADRB1,ITGA10,TNNC1,TTN,DES,IGF1,ITGB4,ITGB8,PLN,TGFB3	0
hsa04152	hsa04310	AMPK signaling pathway - Homo sapiens (human)	FASN,HMGCR,IRS2,PFKFB2,SCD,CCND1,IGF1,PRKAA2	Wnt signaling pathway - Homo sapiens (human)	FZD5,JUN,CCND1,CCND2,MMP7,SERPINF1,SFRP2,SFRP4,TCF7L2	0.009
hsa04152	hsa04350	AMPK signaling pathway - Homo sapiens (human)	FASN,HMGCR,IRS2,PFKFB2,SCD,CCND1,IGF1,PRKAA2	TGF-beta signaling pathway - Homo sapiens (human)	ID1,SMAD6,THBS1,LTBP1,NBL1,TGFB3	0.025
hsa04152	hsa04380	AMPK signaling pathway - Homo sapiens (human)	FASN,HMGCR,IRS2,PFKFB2,SCD,CCND1,IGF1,PRKAA2	Osteoclast differentiation - Homo sapiens (human)	FOSL2,JAK1,JUN,LILRB2,SOCS3,CTSK,FHL2	0.004
hsa04152	hsa04390	AMPK signaling pathway - Homo sapiens (human)	FASN,HMGCR,IRS2,PFKFB2,SCD,CCND1,IGF1,PRKAA2	Hippo signaling pathway - Homo sapiens (human)	FZD5,ID1,SERPINE1,CCND1,CCND2,FRMD6,SOX2,TCF7L2,TGFB3	0.011
hsa04152	hsa04512	AMPK signaling pathway - Homo sapiens (human)	FASN,HMGCR,IRS2,PFKFB2,SCD,CCND1,IGF1,PRKAA2	ECM-receptor interaction - Homo sapiens (human)	ITGA10,LAMA3,THBS1,AGRN,COL1A1,COL1A2,COL6A1,COL6A3,COMP,ITGB4,ITGB8,SPP1,THBS2,TNC	0.01
hsa04152	hsa04514	AMPK signaling pathway - Homo sapiens (human)	FASN,HMGCR,IRS2,PFKFB2,SCD,CCND1,IGF1,PRKAA2	Cell adhesion molecules (CAMs) - Homo sapiens (human)	CD274,CLDN18,CLDN5,SELL,CDH2,CDH3,CLDN1,HLA-DOA,ITGB8,NCAM1,NFASC,VCAM1,VTCN1	0.047
hsa04152	hsa04610	AMPK signaling pathway - Homo sapiens (human)	FASN,HMGCR,IRS2,PFKFB2,SCD,CCND1,IGF1,PRKAA2	Complement and coagulation cascades - Homo sapiens (human)	F3,SERPINE1,TFPI,C6,C7,CFH,MASP1,PLAU,SERPIND1	0.021
hsa04152	hsa04668	AMPK signaling pathway - Homo sapiens (human)	FASN,HMGCR,IRS2,PFKFB2,SCD,CCND1,IGF1,PRKAA2	TNF signaling pathway - Homo sapiens (human)	CXCL2,CXCL3,IL18R1,JUN,MAP3K8,SOCS3,VCAM1	0
hsa04152	hsa04670	AMPK signaling pathway - Homo sapiens (human)	FASN,HMGCR,IRS2,PFKFB2,SCD,CCND1,IGF1,PRKAA2	Leukocyte transendothelial migration - Homo sapiens (human)	CLDN18,CLDN5,CLDN1,CXCL12,MMP2,THY1,VCAM1	0.046
hsa04152	hsa04933	AMPK signaling pathway - Homo sapiens (human)	FASN,HMGCR,IRS2,PFKFB2,SCD,CCND1,IGF1,PRKAA2	AGE-RAGE signaling pathway in diabetic complications - Homo sapiens (human)	AGER,F3,FIGF,JUN,SERPINE1,CCND1,COL1A1,COL1A2,COL3A1,MMP2,TGFB3,VCAM1	0.01
hsa04152	hsa04978	AMPK signaling pathway - Homo sapiens (human)	FASN,HMGCR,IRS2,PFKFB2,SCD,CCND1,IGF1,PRKAA2	Mineral absorption - Homo sapiens (human)	HMOX1,MT1E,MT1G,MT1M,MT1X,MT2A,TF	0.044
hsa04152	hsa05145	AMPK signaling pathway - Homo sapiens (human)	FASN,HMGCR,IRS2,PFKFB2,SCD,CCND1,IGF1,PRKAA2	Toxoplasmosis - Homo sapiens (human)	HSPA1A,HSPA1B,JAK1,LAMA3,LDLR,HLA-DOA,TGFB3	0.013
hsa04152	hsa05164	AMPK signaling pathway - Homo sapiens (human)	FASN,HMGCR,IRS2,PFKFB2,SCD,CCND1,IGF1,PRKAA2	Influenza A - Homo sapiens (human)	HSPA1A,HSPA1B,JAK1,JUN,SOCS3,HLA-DOA,PRSS1,TMPRSS4	0.04
hsa04152	hsa05168	AMPK signaling pathway - Homo sapiens (human)	FASN,HMGCR,IRS2,PFKFB2,SCD,CCND1,IGF1,PRKAA2	Herpes simplex infection - Homo sapiens (human)	JAK1,JUN,SOCS3,CD74,HLA-DOA	0.007
hsa04152	hsa05202	AMPK signaling pathway - Homo sapiens (human)	FASN,HMGCR,IRS2,PFKFB2,SCD,CCND1,IGF1,PRKAA2	Transcriptional misregulation in cancer - Homo sapiens (human)	DEFA3,FLT1,IL1R2,NFKBIZ,ZBTB16,CCND2,IGF1,PLAU,PROM1,SIX1,SIX4	0.011
hsa04152	hsa05206	AMPK signaling pathway - Homo sapiens (human)	FASN,HMGCR,IRS2,PFKFB2,SCD,CCND1,IGF1,PRKAA2	MicroRNAs in cancer - Homo sapiens (human)	HMOX1,IRS2,MCL1,PDGFRA,THBS1,CCND1,CCND2,CYP24A1,MMP16,PLAU,SERPINB5,SOX4,TNC,TP63	0.013
hsa04152	hsa05219	AMPK signaling pathway - Homo sapiens (human)	FASN,HMGCR,IRS2,PFKFB2,SCD,CCND1,IGF1,PRKAA2	Bladder cancer - Homo sapiens (human)	DAPK2,HBEGF,THBS1,CCND1,MMP1,MMP2	0.011
hsa04152	hsa05323	AMPK signaling pathway - Homo sapiens (human)	FASN,HMGCR,IRS2,PFKFB2,SCD,CCND1,IGF1,PRKAA2	Rheumatoid arthritis - Homo sapiens (human)	FLT1,JUN,CTSK,CXCL12,HLA-DOA,MMP1,TGFB3	0.032
hsa04152	hsa05410	AMPK signaling pathway - Homo sapiens (human)	FASN,HMGCR,IRS2,PFKFB2,SCD,CCND1,IGF1,PRKAA2	Hypertrophic cardiomyopathy (HCM) - Homo sapiens (human)	ITGA10,TNNC1,TTN,DES,IGF1,ITGB4,ITGB8,PRKAA2,TGFB3	0.043
hsa04213	hsa04310	Longevity regulating pathway - multiple species - Homo sapiens (human)	HSPA1A,HSPA1B,IRS2,SOD2,IGF1,PRKAA2	Wnt signaling pathway - Homo sapiens (human)	FZD5,JUN,CCND1,CCND2,MMP7,SERPINF1,SFRP2,SFRP4,TCF7L2	0.022
hsa04213	hsa04380	Longevity regulating pathway - multiple species - Homo sapiens (human)	HSPA1A,HSPA1B,IRS2,SOD2,IGF1,PRKAA2	Osteoclast differentiation - Homo sapiens (human)	FOSL2,JAK1,JUN,LILRB2,SOCS3,CTSK,FHL2	0.046
hsa04213	hsa04630	Longevity regulating pathway - multiple species - Homo sapiens (human)	HSPA1A,HSPA1B,IRS2,SOD2,IGF1,PRKAA2	Jak-STAT signaling pathway - Homo sapiens (human)	CSF3R,JAK1,LIFR,MCL1,SOCS3,CCND1,CCND2,IL13RA2	0.002
hsa04213	hsa04668	Longevity regulating pathway - multiple species - Homo sapiens (human)	HSPA1A,HSPA1B,IRS2,SOD2,IGF1,PRKAA2	TNF signaling pathway - Homo sapiens (human)	CXCL2,CXCL3,IL18R1,JUN,MAP3K8,SOCS3,VCAM1	0.015
hsa04213	hsa04933	Longevity regulating pathway - multiple species - Homo sapiens (human)	HSPA1A,HSPA1B,IRS2,SOD2,IGF1,PRKAA2	AGE-RAGE signaling pathway in diabetic complications - Homo sapiens (human)	AGER,F3,FIGF,JUN,SERPINE1,CCND1,COL1A1,COL1A2,COL3A1,MMP2,TGFB3,VCAM1	0.047
hsa04213	hsa05168	Longevity regulating pathway - multiple species - Homo sapiens (human)	HSPA1A,HSPA1B,IRS2,SOD2,IGF1,PRKAA2	Herpes simplex infection - Homo sapiens (human)	JAK1,JUN,SOCS3,CD74,HLA-DOA	0.026
hsa04270	hsa04974	Vascular smooth muscle contraction - Homo sapiens (human)	NPR1,PLA2G1B,ACTA2,ACTG2,GUCY1A3,KCNMA1,MYH11	Protein digestion and absorption - Homo sapiens (human)	MME,SLC1A1,COL10A1,COL14A1,COL15A1,COL17A1,COL18A1,COL1A1,COL1A2,COL3A1,COL5A1,COL5A2,COL6A1,COL6A3,COL7A1,CPA3,KCNN4,PRSS1	0
hsa04270	hsa05016	Vascular smooth muscle contraction - Homo sapiens (human)	NPR1,PLA2G1B,ACTA2,ACTG2,GUCY1A3,KCNMA1,MYH11	Huntington's disease - Homo sapiens (human)	BDNF,SOD2,DNAH11,DNAH12,DNAH3,DNAH7,DNAH9,DNAI1,DNAI2,DNALI1	0
hsa04270	hsa05032	Vascular smooth muscle contraction - Homo sapiens (human)	NPR1,PLA2G1B,ACTA2,ACTG2,GUCY1A3,KCNMA1,MYH11	Morphine addiction - Homo sapiens (human)	ARRB1,PDE4B,PDE4D,GABBR1,GABBR2,KCNJ5,PDE7B	0.048
hsa04270	hsa05414	Vascular smooth muscle contraction - Homo sapiens (human)	NPR1,PLA2G1B,ACTA2,ACTG2,GUCY1A3,KCNMA1,MYH11	Dilated cardiomyopathy - Homo sapiens (human)	ADRB1,ITGA10,TNNC1,TTN,DES,IGF1,ITGB4,ITGB8,PLN,TGFB3	0.043
hsa04310	hsa04350	Wnt signaling pathway - Homo sapiens (human)	FZD5,JUN,CCND1,CCND2,MMP7,SERPINF1,SFRP2,SFRP4,TCF7L2	TGF-beta signaling pathway - Homo sapiens (human)	ID1,SMAD6,THBS1,LTBP1,NBL1,TGFB3	0
hsa04310	hsa04360	Wnt signaling pathway - Homo sapiens (human)	FZD5,JUN,CCND1,CCND2,MMP7,SERPINF1,SFRP2,SFRP4,TCF7L2	Axon guidance - Homo sapiens (human)	RND1,SEMA3E,BOC,CXCL12,EPHA3,NTN1,ROBO2	0
hsa04310	hsa04380	Wnt signaling pathway - Homo sapiens (human)	FZD5,JUN,CCND1,CCND2,MMP7,SERPINF1,SFRP2,SFRP4,TCF7L2	Osteoclast differentiation - Homo sapiens (human)	FOSL2,JAK1,JUN,LILRB2,SOCS3,CTSK,FHL2	0.002
hsa04310	hsa04390	Wnt signaling pathway - Homo sapiens (human)	FZD5,JUN,CCND1,CCND2,MMP7,SERPINF1,SFRP2,SFRP4,TCF7L2	Hippo signaling pathway - Homo sapiens (human)	FZD5,ID1,SERPINE1,CCND1,CCND2,FRMD6,SOX2,TCF7L2,TGFB3	0.035
hsa04310	hsa04510	Wnt signaling pathway - Homo sapiens (human)	FZD5,JUN,CCND1,CCND2,MMP7,SERPINF1,SFRP2,SFRP4,TCF7L2	Focal adhesion - Homo sapiens (human)	CAV2,FIGF,FLT1,ITGA10,JUN,LAMA3,PDGFRA,THBS1,CCND1,CCND2,COL1A1,COL1A2,COL6A1,COL6A3,COMP,FLNC,IGF1,ITGB4,ITGB8,SPP1,THBS2,TNC	0
hsa04310	hsa04512	Wnt signaling pathway - Homo sapiens (human)	FZD5,JUN,CCND1,CCND2,MMP7,SERPINF1,SFRP2,SFRP4,TCF7L2	ECM-receptor interaction - Homo sapiens (human)	ITGA10,LAMA3,THBS1,AGRN,COL1A1,COL1A2,COL6A1,COL6A3,COMP,ITGB4,ITGB8,SPP1,THBS2,TNC	0
hsa04310	hsa04514	Wnt signaling pathway - Homo sapiens (human)	FZD5,JUN,CCND1,CCND2,MMP7,SERPINF1,SFRP2,SFRP4,TCF7L2	Cell adhesion molecules (CAMs) - Homo sapiens (human)	CD274,CLDN18,CLDN5,SELL,CDH2,CDH3,CLDN1,HLA-DOA,ITGB8,NCAM1,NFASC,VCAM1,VTCN1	0
hsa04310	hsa04550	Wnt signaling pathway - Homo sapiens (human)	FZD5,JUN,CCND1,CCND2,MMP7,SERPINF1,SFRP2,SFRP4,TCF7L2	Signaling pathways regulating pluripotency of stem cells - Homo sapiens (human)	FZD5,ID1,JAK1,LIFR,IGF1,SOX2	0.006
hsa04310	hsa04610	Wnt signaling pathway - Homo sapiens (human)	FZD5,JUN,CCND1,CCND2,MMP7,SERPINF1,SFRP2,SFRP4,TCF7L2	Complement and coagulation cascades - Homo sapiens (human)	F3,SERPINE1,TFPI,C6,C7,CFH,MASP1,PLAU,SERPIND1	0
hsa04310	hsa04668	Wnt signaling pathway - Homo sapiens (human)	FZD5,JUN,CCND1,CCND2,MMP7,SERPINF1,SFRP2,SFRP4,TCF7L2	TNF signaling pathway - Homo sapiens (human)	CXCL2,CXCL3,IL18R1,JUN,MAP3K8,SOCS3,VCAM1	0.007
hsa04310	hsa04670	Wnt signaling pathway - Homo sapiens (human)	FZD5,JUN,CCND1,CCND2,MMP7,SERPINF1,SFRP2,SFRP4,TCF7L2	Leukocyte transendothelial migration - Homo sapiens (human)	CLDN18,CLDN5,CLDN1,CXCL12,MMP2,THY1,VCAM1	0
hsa04310	hsa04915	Wnt signaling pathway - Homo sapiens (human)	FZD5,JUN,CCND1,CCND2,MMP7,SERPINF1,SFRP2,SFRP4,TCF7L2	Estrogen signaling pathway - Homo sapiens (human)	HBEGF,HSPA1A,HSPA1B,JUN,GABBR1,GABBR2,KCNJ5,MMP2	0.007
hsa04310	hsa04933	Wnt signaling pathway - Homo sapiens (human)	FZD5,JUN,CCND1,CCND2,MMP7,SERPINF1,SFRP2,SFRP4,TCF7L2	AGE-RAGE signaling pathway in diabetic complications - Homo sapiens (human)	AGER,F3,FIGF,JUN,SERPINE1,CCND1,COL1A1,COL1A2,COL3A1,MMP2,TGFB3,VCAM1	0
hsa04310	hsa04974	Wnt signaling pathway - Homo sapiens (human)	FZD5,JUN,CCND1,CCND2,MMP7,SERPINF1,SFRP2,SFRP4,TCF7L2	Protein digestion and absorption - Homo sapiens (human)	MME,SLC1A1,COL10A1,COL14A1,COL15A1,COL17A1,COL18A1,COL1A1,COL1A2,COL3A1,COL5A1,COL5A2,COL6A1,COL6A3,COL7A1,CPA3,KCNN4,PRSS1	0
hsa04310	hsa04978	Wnt signaling pathway - Homo sapiens (human)	FZD5,JUN,CCND1,CCND2,MMP7,SERPINF1,SFRP2,SFRP4,TCF7L2	Mineral absorption - Homo sapiens (human)	HMOX1,MT1E,MT1G,MT1M,MT1X,MT2A,TF	0.004
hsa04310	hsa05146	Wnt signaling pathway - Homo sapiens (human)	FZD5,JUN,CCND1,CCND2,MMP7,SERPINF1,SFRP2,SFRP4,TCF7L2	Amoebiasis - Homo sapiens (human)	IL1R2,LAMA3,COL1A1,COL1A2,COL3A1,SERPINB3,TGFB3	0
hsa04310	hsa05152	Wnt signaling pathway - Homo sapiens (human)	FZD5,JUN,CCND1,CCND2,MMP7,SERPINF1,SFRP2,SFRP4,TCF7L2	Tuberculosis - Homo sapiens (human)	CLEC4E,JAK1,CD74,HLA-DOA,TGFB3	0.029
hsa04310	hsa05160	Wnt signaling pathway - Homo sapiens (human)	FZD5,JUN,CCND1,CCND2,MMP7,SERPINF1,SFRP2,SFRP4,TCF7L2	Hepatitis C - Homo sapiens (human)	CLDN18,CLDN5,JAK1,LDLR,SOCS3,CLDN1	0.001
hsa04310	hsa05200	Wnt signaling pathway - Homo sapiens (human)	FZD5,JUN,CCND1,CCND2,MMP7,SERPINF1,SFRP2,SFRP4,TCF7L2	Pathways in cancer - Homo sapiens (human)	CSF3R,DAPK2,EDNRB,FIGF,FZD5,HHIP,JAK1,JUN,LAMA3,PDGFRA,ZBTB16,CCND1,CXCL12,FGF14,IGF1,MMP1,MMP2,TCF7L2,TGFB3	0
hsa04310	hsa05202	Wnt signaling pathway - Homo sapiens (human)	FZD5,JUN,CCND1,CCND2,MMP7,SERPINF1,SFRP2,SFRP4,TCF7L2	Transcriptional misregulation in cancer - Homo sapiens (human)	DEFA3,FLT1,IL1R2,NFKBIZ,ZBTB16,CCND2,IGF1,PLAU,PROM1,SIX1,SIX4	0
hsa04310	hsa05205	Wnt signaling pathway - Homo sapiens (human)	FZD5,JUN,CCND1,CCND2,MMP7,SERPINF1,SFRP2,SFRP4,TCF7L2	Proteoglycans in cancer - Homo sapiens (human)	CAV2,FZD5,HBEGF,THBS1,ANK2,CCND1,FLNC,IGF1,MMP2,PLAU	0
hsa04310	hsa05206	Wnt signaling pathway - Homo sapiens (human)	FZD5,JUN,CCND1,CCND2,MMP7,SERPINF1,SFRP2,SFRP4,TCF7L2	MicroRNAs in cancer - Homo sapiens (human)	HMOX1,IRS2,MCL1,PDGFRA,THBS1,CCND1,CCND2,CYP24A1,MMP16,PLAU,SERPINB5,SOX4,TNC,TP63	0.002
hsa04310	hsa05219	Wnt signaling pathway - Homo sapiens (human)	FZD5,JUN,CCND1,CCND2,MMP7,SERPINF1,SFRP2,SFRP4,TCF7L2	Bladder cancer - Homo sapiens (human)	DAPK2,HBEGF,THBS1,CCND1,MMP1,MMP2	0
hsa04310	hsa05323	Wnt signaling pathway - Homo sapiens (human)	FZD5,JUN,CCND1,CCND2,MMP7,SERPINF1,SFRP2,SFRP4,TCF7L2	Rheumatoid arthritis - Homo sapiens (human)	FLT1,JUN,CTSK,CXCL12,HLA-DOA,MMP1,TGFB3	0
hsa04310	hsa05410	Wnt signaling pathway - Homo sapiens (human)	FZD5,JUN,CCND1,CCND2,MMP7,SERPINF1,SFRP2,SFRP4,TCF7L2	Hypertrophic cardiomyopathy (HCM) - Homo sapiens (human)	ITGA10,TNNC1,TTN,DES,IGF1,ITGB4,ITGB8,PRKAA2,TGFB3	0.003
hsa04310	hsa05412	Wnt signaling pathway - Homo sapiens (human)	FZD5,JUN,CCND1,CCND2,MMP7,SERPINF1,SFRP2,SFRP4,TCF7L2	Arrhythmogenic right ventricular cardiomyopathy (ARVC) - Homo sapiens (human)	ITGA10,CDH2,DES,ITGB4,ITGB8,TCF7L2	0.001
hsa04310	hsa05414	Wnt signaling pathway - Homo sapiens (human)	FZD5,JUN,CCND1,CCND2,MMP7,SERPINF1,SFRP2,SFRP4,TCF7L2	Dilated cardiomyopathy - Homo sapiens (human)	ADRB1,ITGA10,TNNC1,TTN,DES,IGF1,ITGB4,ITGB8,PLN,TGFB3	0.023
hsa04350	hsa04390	TGF-beta signaling pathway - Homo sapiens (human)	ID1,SMAD6,THBS1,LTBP1,NBL1,TGFB3	Hippo signaling pathway - Homo sapiens (human)	FZD5,ID1,SERPINE1,CCND1,CCND2,FRMD6,SOX2,TCF7L2,TGFB3	0.005
hsa04350	hsa04510	TGF-beta signaling pathway - Homo sapiens (human)	ID1,SMAD6,THBS1,LTBP1,NBL1,TGFB3	Focal adhesion - Homo sapiens (human)	CAV2,FIGF,FLT1,ITGA10,JUN,LAMA3,PDGFRA,THBS1,CCND1,CCND2,COL1A1,COL1A2,COL6A1,COL6A3,COMP,FLNC,IGF1,ITGB4,ITGB8,SPP1,THBS2,TNC	0
hsa04350	hsa04512	TGF-beta signaling pathway - Homo sapiens (human)	ID1,SMAD6,THBS1,LTBP1,NBL1,TGFB3	ECM-receptor interaction - Homo sapiens (human)	ITGA10,LAMA3,THBS1,AGRN,COL1A1,COL1A2,COL6A1,COL6A3,COMP,ITGB4,ITGB8,SPP1,THBS2,TNC	0
hsa04350	hsa04514	TGF-beta signaling pathway - Homo sapiens (human)	ID1,SMAD6,THBS1,LTBP1,NBL1,TGFB3	Cell adhesion molecules (CAMs) - Homo sapiens (human)	CD274,CLDN18,CLDN5,SELL,CDH2,CDH3,CLDN1,HLA-DOA,ITGB8,NCAM1,NFASC,VCAM1,VTCN1	0.002
hsa04350	hsa04610	TGF-beta signaling pathway - Homo sapiens (human)	ID1,SMAD6,THBS1,LTBP1,NBL1,TGFB3	Complement and coagulation cascades - Homo sapiens (human)	F3,SERPINE1,TFPI,C6,C7,CFH,MASP1,PLAU,SERPIND1	0.001
hsa04350	hsa04630	TGF-beta signaling pathway - Homo sapiens (human)	ID1,SMAD6,THBS1,LTBP1,NBL1,TGFB3	Jak-STAT signaling pathway - Homo sapiens (human)	CSF3R,JAK1,LIFR,MCL1,SOCS3,CCND1,CCND2,IL13RA2	0.015
hsa04350	hsa04670	TGF-beta signaling pathway - Homo sapiens (human)	ID1,SMAD6,THBS1,LTBP1,NBL1,TGFB3	Leukocyte transendothelial migration - Homo sapiens (human)	CLDN18,CLDN5,CLDN1,CXCL12,MMP2,THY1,VCAM1	0
hsa04350	hsa04915	TGF-beta signaling pathway - Homo sapiens (human)	ID1,SMAD6,THBS1,LTBP1,NBL1,TGFB3	Estrogen signaling pathway - Homo sapiens (human)	HBEGF,HSPA1A,HSPA1B,JUN,GABBR1,GABBR2,KCNJ5,MMP2	0
hsa04350	hsa04933	TGF-beta signaling pathway - Homo sapiens (human)	ID1,SMAD6,THBS1,LTBP1,NBL1,TGFB3	AGE-RAGE signaling pathway in diabetic complications - Homo sapiens (human)	AGER,F3,FIGF,JUN,SERPINE1,CCND1,COL1A1,COL1A2,COL3A1,MMP2,TGFB3,VCAM1	0
hsa04350	hsa04974	TGF-beta signaling pathway - Homo sapiens (human)	ID1,SMAD6,THBS1,LTBP1,NBL1,TGFB3	Protein digestion and absorption - Homo sapiens (human)	MME,SLC1A1,COL10A1,COL14A1,COL15A1,COL17A1,COL18A1,COL1A1,COL1A2,COL3A1,COL5A1,COL5A2,COL6A1,COL6A3,COL7A1,CPA3,KCNN4,PRSS1	0
hsa04350	hsa05145	TGF-beta signaling pathway - Homo sapiens (human)	ID1,SMAD6,THBS1,LTBP1,NBL1,TGFB3	Toxoplasmosis - Homo sapiens (human)	HSPA1A,HSPA1B,JAK1,LAMA3,LDLR,HLA-DOA,TGFB3	0
hsa04350	hsa05146	TGF-beta signaling pathway - Homo sapiens (human)	ID1,SMAD6,THBS1,LTBP1,NBL1,TGFB3	Amoebiasis - Homo sapiens (human)	IL1R2,LAMA3,COL1A1,COL1A2,COL3A1,SERPINB3,TGFB3	0
hsa04350	hsa05152	TGF-beta signaling pathway - Homo sapiens (human)	ID1,SMAD6,THBS1,LTBP1,NBL1,TGFB3	Tuberculosis - Homo sapiens (human)	CLEC4E,JAK1,CD74,HLA-DOA,TGFB3	0.006
hsa04350	hsa05166	TGF-beta signaling pathway - Homo sapiens (human)	ID1,SMAD6,THBS1,LTBP1,NBL1,TGFB3	HTLV-I infection - Homo sapiens (human)	FZD5,IL1R2,JAK1,JUN,PDGFRA,CCND1,CCND2,HLA-DOA,MYB,TGFB3,VCAM1	0.005
hsa04350	hsa05200	TGF-beta signaling pathway - Homo sapiens (human)	ID1,SMAD6,THBS1,LTBP1,NBL1,TGFB3	Pathways in cancer - Homo sapiens (human)	CSF3R,DAPK2,EDNRB,FIGF,FZD5,HHIP,JAK1,JUN,LAMA3,PDGFRA,ZBTB16,CCND1,CXCL12,FGF14,IGF1,MMP1,MMP2,TCF7L2,TGFB3	0
hsa04350	hsa05202	TGF-beta signaling pathway - Homo sapiens (human)	ID1,SMAD6,THBS1,LTBP1,NBL1,TGFB3	Transcriptional misregulation in cancer - Homo sapiens (human)	DEFA3,FLT1,IL1R2,NFKBIZ,ZBTB16,CCND2,IGF1,PLAU,PROM1,SIX1,SIX4	0.001
hsa04350	hsa05205	TGF-beta signaling pathway - Homo sapiens (human)	ID1,SMAD6,THBS1,LTBP1,NBL1,TGFB3	Proteoglycans in cancer - Homo sapiens (human)	CAV2,FZD5,HBEGF,THBS1,ANK2,CCND1,FLNC,IGF1,MMP2,PLAU	0.007
hsa04350	hsa05206	TGF-beta signaling pathway - Homo sapiens (human)	ID1,SMAD6,THBS1,LTBP1,NBL1,TGFB3	MicroRNAs in cancer - Homo sapiens (human)	HMOX1,IRS2,MCL1,PDGFRA,THBS1,CCND1,CCND2,CYP24A1,MMP16,PLAU,SERPINB5,SOX4,TNC,TP63	0.036
hsa04350	hsa05219	TGF-beta signaling pathway - Homo sapiens (human)	ID1,SMAD6,THBS1,LTBP1,NBL1,TGFB3	Bladder cancer - Homo sapiens (human)	DAPK2,HBEGF,THBS1,CCND1,MMP1,MMP2	0
hsa04350	hsa05323	TGF-beta signaling pathway - Homo sapiens (human)	ID1,SMAD6,THBS1,LTBP1,NBL1,TGFB3	Rheumatoid arthritis - Homo sapiens (human)	FLT1,JUN,CTSK,CXCL12,HLA-DOA,MMP1,TGFB3	0
hsa04350	hsa05410	TGF-beta signaling pathway - Homo sapiens (human)	ID1,SMAD6,THBS1,LTBP1,NBL1,TGFB3	Hypertrophic cardiomyopathy (HCM) - Homo sapiens (human)	ITGA10,TNNC1,TTN,DES,IGF1,ITGB4,ITGB8,PRKAA2,TGFB3	0.005
hsa04350	hsa05412	TGF-beta signaling pathway - Homo sapiens (human)	ID1,SMAD6,THBS1,LTBP1,NBL1,TGFB3	Arrhythmogenic right ventricular cardiomyopathy (ARVC) - Homo sapiens (human)	ITGA10,CDH2,DES,ITGB4,ITGB8,TCF7L2	0.002
hsa04350	hsa05414	TGF-beta signaling pathway - Homo sapiens (human)	ID1,SMAD6,THBS1,LTBP1,NBL1,TGFB3	Dilated cardiomyopathy - Homo sapiens (human)	ADRB1,ITGA10,TNNC1,TTN,DES,IGF1,ITGB4,ITGB8,PLN,TGFB3	0.007
hsa04360	hsa04390	Axon guidance - Homo sapiens (human)	RND1,SEMA3E,BOC,CXCL12,EPHA3,NTN1,ROBO2	Hippo signaling pathway - Homo sapiens (human)	FZD5,ID1,SERPINE1,CCND1,CCND2,FRMD6,SOX2,TCF7L2,TGFB3	0.031
hsa04360	hsa04510	Axon guidance - Homo sapiens (human)	RND1,SEMA3E,BOC,CXCL12,EPHA3,NTN1,ROBO2	Focal adhesion - Homo sapiens (human)	CAV2,FIGF,FLT1,ITGA10,JUN,LAMA3,PDGFRA,THBS1,CCND1,CCND2,COL1A1,COL1A2,COL6A1,COL6A3,COMP,FLNC,IGF1,ITGB4,ITGB8,SPP1,THBS2,TNC	0.001
hsa04360	hsa04514	Axon guidance - Homo sapiens (human)	RND1,SEMA3E,BOC,CXCL12,EPHA3,NTN1,ROBO2	Cell adhesion molecules (CAMs) - Homo sapiens (human)	CD274,CLDN18,CLDN5,SELL,CDH2,CDH3,CLDN1,HLA-DOA,ITGB8,NCAM1,NFASC,VCAM1,VTCN1	0
hsa04360	hsa04550	Axon guidance - Homo sapiens (human)	RND1,SEMA3E,BOC,CXCL12,EPHA3,NTN1,ROBO2	Signaling pathways regulating pluripotency of stem cells - Homo sapiens (human)	FZD5,ID1,JAK1,LIFR,IGF1,SOX2	0.004
hsa04360	hsa04630	Axon guidance - Homo sapiens (human)	RND1,SEMA3E,BOC,CXCL12,EPHA3,NTN1,ROBO2	Jak-STAT signaling pathway - Homo sapiens (human)	CSF3R,JAK1,LIFR,MCL1,SOCS3,CCND1,CCND2,IL13RA2	0.044
hsa04360	hsa05166	Axon guidance - Homo sapiens (human)	RND1,SEMA3E,BOC,CXCL12,EPHA3,NTN1,ROBO2	HTLV-I infection - Homo sapiens (human)	FZD5,IL1R2,JAK1,JUN,PDGFRA,CCND1,CCND2,HLA-DOA,MYB,TGFB3,VCAM1	0.015
hsa04360	hsa05202	Axon guidance - Homo sapiens (human)	RND1,SEMA3E,BOC,CXCL12,EPHA3,NTN1,ROBO2	Transcriptional misregulation in cancer - Homo sapiens (human)	DEFA3,FLT1,IL1R2,NFKBIZ,ZBTB16,CCND2,IGF1,PLAU,PROM1,SIX1,SIX4	0.003
hsa04360	hsa05205	Axon guidance - Homo sapiens (human)	RND1,SEMA3E,BOC,CXCL12,EPHA3,NTN1,ROBO2	Proteoglycans in cancer - Homo sapiens (human)	CAV2,FZD5,HBEGF,THBS1,ANK2,CCND1,FLNC,IGF1,MMP2,PLAU	0.026
hsa04360	hsa05206	Axon guidance - Homo sapiens (human)	RND1,SEMA3E,BOC,CXCL12,EPHA3,NTN1,ROBO2	MicroRNAs in cancer - Homo sapiens (human)	HMOX1,IRS2,MCL1,PDGFRA,THBS1,CCND1,CCND2,CYP24A1,MMP16,PLAU,SERPINB5,SOX4,TNC,TP63	0.011
hsa04360	hsa05412	Axon guidance - Homo sapiens (human)	RND1,SEMA3E,BOC,CXCL12,EPHA3,NTN1,ROBO2	Arrhythmogenic right ventricular cardiomyopathy (ARVC) - Homo sapiens (human)	ITGA10,CDH2,DES,ITGB4,ITGB8,TCF7L2	0.026
hsa04380	hsa04390	Osteoclast differentiation - Homo sapiens (human)	FOSL2,JAK1,JUN,LILRB2,SOCS3,CTSK,FHL2	Hippo signaling pathway - Homo sapiens (human)	FZD5,ID1,SERPINE1,CCND1,CCND2,FRMD6,SOX2,TCF7L2,TGFB3	0
hsa04380	hsa04510	Osteoclast differentiation - Homo sapiens (human)	FOSL2,JAK1,JUN,LILRB2,SOCS3,CTSK,FHL2	Focal adhesion - Homo sapiens (human)	CAV2,FIGF,FLT1,ITGA10,JUN,LAMA3,PDGFRA,THBS1,CCND1,CCND2,COL1A1,COL1A2,COL6A1,COL6A3,COMP,FLNC,IGF1,ITGB4,ITGB8,SPP1,THBS2,TNC	0
hsa04380	hsa04512	Osteoclast differentiation - Homo sapiens (human)	FOSL2,JAK1,JUN,LILRB2,SOCS3,CTSK,FHL2	ECM-receptor interaction - Homo sapiens (human)	ITGA10,LAMA3,THBS1,AGRN,COL1A1,COL1A2,COL6A1,COL6A3,COMP,ITGB4,ITGB8,SPP1,THBS2,TNC	0
hsa04380	hsa04514	Osteoclast differentiation - Homo sapiens (human)	FOSL2,JAK1,JUN,LILRB2,SOCS3,CTSK,FHL2	Cell adhesion molecules (CAMs) - Homo sapiens (human)	CD274,CLDN18,CLDN5,SELL,CDH2,CDH3,CLDN1,HLA-DOA,ITGB8,NCAM1,NFASC,VCAM1,VTCN1	0.006
hsa04380	hsa04550	Osteoclast differentiation - Homo sapiens (human)	FOSL2,JAK1,JUN,LILRB2,SOCS3,CTSK,FHL2	Signaling pathways regulating pluripotency of stem cells - Homo sapiens (human)	FZD5,ID1,JAK1,LIFR,IGF1,SOX2	0.005
hsa04380	hsa04670	Osteoclast differentiation - Homo sapiens (human)	FOSL2,JAK1,JUN,LILRB2,SOCS3,CTSK,FHL2	Leukocyte transendothelial migration - Homo sapiens (human)	CLDN18,CLDN5,CLDN1,CXCL12,MMP2,THY1,VCAM1	0.003
hsa04380	hsa04915	Osteoclast differentiation - Homo sapiens (human)	FOSL2,JAK1,JUN,LILRB2,SOCS3,CTSK,FHL2	Estrogen signaling pathway - Homo sapiens (human)	HBEGF,HSPA1A,HSPA1B,JUN,GABBR1,GABBR2,KCNJ5,MMP2	0.031
hsa04380	hsa04933	Osteoclast differentiation - Homo sapiens (human)	FOSL2,JAK1,JUN,LILRB2,SOCS3,CTSK,FHL2	AGE-RAGE signaling pathway in diabetic complications - Homo sapiens (human)	AGER,F3,FIGF,JUN,SERPINE1,CCND1,COL1A1,COL1A2,COL3A1,MMP2,TGFB3,VCAM1	0
hsa04380	hsa04974	Osteoclast differentiation - Homo sapiens (human)	FOSL2,JAK1,JUN,LILRB2,SOCS3,CTSK,FHL2	Protein digestion and absorption - Homo sapiens (human)	MME,SLC1A1,COL10A1,COL14A1,COL15A1,COL17A1,COL18A1,COL1A1,COL1A2,COL3A1,COL5A1,COL5A2,COL6A1,COL6A3,COL7A1,CPA3,KCNN4,PRSS1	0
hsa04380	hsa05146	Osteoclast differentiation - Homo sapiens (human)	FOSL2,JAK1,JUN,LILRB2,SOCS3,CTSK,FHL2	Amoebiasis - Homo sapiens (human)	IL1R2,LAMA3,COL1A1,COL1A2,COL3A1,SERPINB3,TGFB3	0
hsa04380	hsa05152	Osteoclast differentiation - Homo sapiens (human)	FOSL2,JAK1,JUN,LILRB2,SOCS3,CTSK,FHL2	Tuberculosis - Homo sapiens (human)	CLEC4E,JAK1,CD74,HLA-DOA,TGFB3	0.027
hsa04380	hsa05200	Osteoclast differentiation - Homo sapiens (human)	FOSL2,JAK1,JUN,LILRB2,SOCS3,CTSK,FHL2	Pathways in cancer - Homo sapiens (human)	CSF3R,DAPK2,EDNRB,FIGF,FZD5,HHIP,JAK1,JUN,LAMA3,PDGFRA,ZBTB16,CCND1,CXCL12,FGF14,IGF1,MMP1,MMP2,TCF7L2,TGFB3	0.021
hsa04380	hsa05202	Osteoclast differentiation - Homo sapiens (human)	FOSL2,JAK1,JUN,LILRB2,SOCS3,CTSK,FHL2	Transcriptional misregulation in cancer - Homo sapiens (human)	DEFA3,FLT1,IL1R2,NFKBIZ,ZBTB16,CCND2,IGF1,PLAU,PROM1,SIX1,SIX4	0
hsa04380	hsa05205	Osteoclast differentiation - Homo sapiens (human)	FOSL2,JAK1,JUN,LILRB2,SOCS3,CTSK,FHL2	Proteoglycans in cancer - Homo sapiens (human)	CAV2,FZD5,HBEGF,THBS1,ANK2,CCND1,FLNC,IGF1,MMP2,PLAU	0
hsa04380	hsa05206	Osteoclast differentiation - Homo sapiens (human)	FOSL2,JAK1,JUN,LILRB2,SOCS3,CTSK,FHL2	MicroRNAs in cancer - Homo sapiens (human)	HMOX1,IRS2,MCL1,PDGFRA,THBS1,CCND1,CCND2,CYP24A1,MMP16,PLAU,SERPINB5,SOX4,TNC,TP63	0
hsa04380	hsa05219	Osteoclast differentiation - Homo sapiens (human)	FOSL2,JAK1,JUN,LILRB2,SOCS3,CTSK,FHL2	Bladder cancer - Homo sapiens (human)	DAPK2,HBEGF,THBS1,CCND1,MMP1,MMP2	0
hsa04380	hsa05414	Osteoclast differentiation - Homo sapiens (human)	FOSL2,JAK1,JUN,LILRB2,SOCS3,CTSK,FHL2	Dilated cardiomyopathy - Homo sapiens (human)	ADRB1,ITGA10,TNNC1,TTN,DES,IGF1,ITGB4,ITGB8,PLN,TGFB3	0.036
hsa04390	hsa04510	Hippo signaling pathway - Homo sapiens (human)	FZD5,ID1,SERPINE1,CCND1,CCND2,FRMD6,SOX2,TCF7L2,TGFB3	Focal adhesion - Homo sapiens (human)	CAV2,FIGF,FLT1,ITGA10,JUN,LAMA3,PDGFRA,THBS1,CCND1,CCND2,COL1A1,COL1A2,COL6A1,COL6A3,COMP,FLNC,IGF1,ITGB4,ITGB8,SPP1,THBS2,TNC	0
hsa04390	hsa04512	Hippo signaling pathway - Homo sapiens (human)	FZD5,ID1,SERPINE1,CCND1,CCND2,FRMD6,SOX2,TCF7L2,TGFB3	ECM-receptor interaction - Homo sapiens (human)	ITGA10,LAMA3,THBS1,AGRN,COL1A1,COL1A2,COL6A1,COL6A3,COMP,ITGB4,ITGB8,SPP1,THBS2,TNC	0
hsa04390	hsa04514	Hippo signaling pathway - Homo sapiens (human)	FZD5,ID1,SERPINE1,CCND1,CCND2,FRMD6,SOX2,TCF7L2,TGFB3	Cell adhesion molecules (CAMs) - Homo sapiens (human)	CD274,CLDN18,CLDN5,SELL,CDH2,CDH3,CLDN1,HLA-DOA,ITGB8,NCAM1,NFASC,VCAM1,VTCN1	0
hsa04390	hsa04668	Hippo signaling pathway - Homo sapiens (human)	FZD5,ID1,SERPINE1,CCND1,CCND2,FRMD6,SOX2,TCF7L2,TGFB3	TNF signaling pathway - Homo sapiens (human)	CXCL2,CXCL3,IL18R1,JUN,MAP3K8,SOCS3,VCAM1	0.002
hsa04390	hsa04670	Hippo signaling pathway - Homo sapiens (human)	FZD5,ID1,SERPINE1,CCND1,CCND2,FRMD6,SOX2,TCF7L2,TGFB3	Leukocyte transendothelial migration - Homo sapiens (human)	CLDN18,CLDN5,CLDN1,CXCL12,MMP2,THY1,VCAM1	0
hsa04390	hsa04915	Hippo signaling pathway - Homo sapiens (human)	FZD5,ID1,SERPINE1,CCND1,CCND2,FRMD6,SOX2,TCF7L2,TGFB3	Estrogen signaling pathway - Homo sapiens (human)	HBEGF,HSPA1A,HSPA1B,JUN,GABBR1,GABBR2,KCNJ5,MMP2	0.002
hsa04390	hsa04933	Hippo signaling pathway - Homo sapiens (human)	FZD5,ID1,SERPINE1,CCND1,CCND2,FRMD6,SOX2,TCF7L2,TGFB3	AGE-RAGE signaling pathway in diabetic complications - Homo sapiens (human)	AGER,F3,FIGF,JUN,SERPINE1,CCND1,COL1A1,COL1A2,COL3A1,MMP2,TGFB3,VCAM1	0.007
hsa04390	hsa04974	Hippo signaling pathway - Homo sapiens (human)	FZD5,ID1,SERPINE1,CCND1,CCND2,FRMD6,SOX2,TCF7L2,TGFB3	Protein digestion and absorption - Homo sapiens (human)	MME,SLC1A1,COL10A1,COL14A1,COL15A1,COL17A1,COL18A1,COL1A1,COL1A2,COL3A1,COL5A1,COL5A2,COL6A1,COL6A3,COL7A1,CPA3,KCNN4,PRSS1	0
hsa04390	hsa05145	Hippo signaling pathway - Homo sapiens (human)	FZD5,ID1,SERPINE1,CCND1,CCND2,FRMD6,SOX2,TCF7L2,TGFB3	Toxoplasmosis - Homo sapiens (human)	HSPA1A,HSPA1B,JAK1,LAMA3,LDLR,HLA-DOA,TGFB3	0.046
hsa04390	hsa05146	Hippo signaling pathway - Homo sapiens (human)	FZD5,ID1,SERPINE1,CCND1,CCND2,FRMD6,SOX2,TCF7L2,TGFB3	Amoebiasis - Homo sapiens (human)	IL1R2,LAMA3,COL1A1,COL1A2,COL3A1,SERPINB3,TGFB3	0.001
hsa04390	hsa05200	Hippo signaling pathway - Homo sapiens (human)	FZD5,ID1,SERPINE1,CCND1,CCND2,FRMD6,SOX2,TCF7L2,TGFB3	Pathways in cancer - Homo sapiens (human)	CSF3R,DAPK2,EDNRB,FIGF,FZD5,HHIP,JAK1,JUN,LAMA3,PDGFRA,ZBTB16,CCND1,CXCL12,FGF14,IGF1,MMP1,MMP2,TCF7L2,TGFB3	0.005
hsa04390	hsa05202	Hippo signaling pathway - Homo sapiens (human)	FZD5,ID1,SERPINE1,CCND1,CCND2,FRMD6,SOX2,TCF7L2,TGFB3	Transcriptional misregulation in cancer - Homo sapiens (human)	DEFA3,FLT1,IL1R2,NFKBIZ,ZBTB16,CCND2,IGF1,PLAU,PROM1,SIX1,SIX4	0
hsa04390	hsa05205	Hippo signaling pathway - Homo sapiens (human)	FZD5,ID1,SERPINE1,CCND1,CCND2,FRMD6,SOX2,TCF7L2,TGFB3	Proteoglycans in cancer - Homo sapiens (human)	CAV2,FZD5,HBEGF,THBS1,ANK2,CCND1,FLNC,IGF1,MMP2,PLAU	0
hsa04390	hsa05206	Hippo signaling pathway - Homo sapiens (human)	FZD5,ID1,SERPINE1,CCND1,CCND2,FRMD6,SOX2,TCF7L2,TGFB3	MicroRNAs in cancer - Homo sapiens (human)	HMOX1,IRS2,MCL1,PDGFRA,THBS1,CCND1,CCND2,CYP24A1,MMP16,PLAU,SERPINB5,SOX4,TNC,TP63	0
hsa04390	hsa05219	Hippo signaling pathway - Homo sapiens (human)	FZD5,ID1,SERPINE1,CCND1,CCND2,FRMD6,SOX2,TCF7L2,TGFB3	Bladder cancer - Homo sapiens (human)	DAPK2,HBEGF,THBS1,CCND1,MMP1,MMP2	0
hsa04390	hsa05323	Hippo signaling pathway - Homo sapiens (human)	FZD5,ID1,SERPINE1,CCND1,CCND2,FRMD6,SOX2,TCF7L2,TGFB3	Rheumatoid arthritis - Homo sapiens (human)	FLT1,JUN,CTSK,CXCL12,HLA-DOA,MMP1,TGFB3	0
hsa04390	hsa05410	Hippo signaling pathway - Homo sapiens (human)	FZD5,ID1,SERPINE1,CCND1,CCND2,FRMD6,SOX2,TCF7L2,TGFB3	Hypertrophic cardiomyopathy (HCM) - Homo sapiens (human)	ITGA10,TNNC1,TTN,DES,IGF1,ITGB4,ITGB8,PRKAA2,TGFB3	0.004
hsa04390	hsa05412	Hippo signaling pathway - Homo sapiens (human)	FZD5,ID1,SERPINE1,CCND1,CCND2,FRMD6,SOX2,TCF7L2,TGFB3	Arrhythmogenic right ventricular cardiomyopathy (ARVC) - Homo sapiens (human)	ITGA10,CDH2,DES,ITGB4,ITGB8,TCF7L2	0.001
hsa04390	hsa05414	Hippo signaling pathway - Homo sapiens (human)	FZD5,ID1,SERPINE1,CCND1,CCND2,FRMD6,SOX2,TCF7L2,TGFB3	Dilated cardiomyopathy - Homo sapiens (human)	ADRB1,ITGA10,TNNC1,TTN,DES,IGF1,ITGB4,ITGB8,PLN,TGFB3	0.029
hsa04510	hsa04512	Focal adhesion - Homo sapiens (human)	CAV2,FIGF,FLT1,ITGA10,JUN,LAMA3,PDGFRA,THBS1,CCND1,CCND2,COL1A1,COL1A2,COL6A1,COL6A3,COMP,FLNC,IGF1,ITGB4,ITGB8,SPP1,THBS2,TNC	ECM-receptor interaction - Homo sapiens (human)	ITGA10,LAMA3,THBS1,AGRN,COL1A1,COL1A2,COL6A1,COL6A3,COMP,ITGB4,ITGB8,SPP1,THBS2,TNC	0.005
hsa04510	hsa04514	Focal adhesion - Homo sapiens (human)	CAV2,FIGF,FLT1,ITGA10,JUN,LAMA3,PDGFRA,THBS1,CCND1,CCND2,COL1A1,COL1A2,COL6A1,COL6A3,COMP,FLNC,IGF1,ITGB4,ITGB8,SPP1,THBS2,TNC	Cell adhesion molecules (CAMs) - Homo sapiens (human)	CD274,CLDN18,CLDN5,SELL,CDH2,CDH3,CLDN1,HLA-DOA,ITGB8,NCAM1,NFASC,VCAM1,VTCN1	0
hsa04510	hsa04550	Focal adhesion - Homo sapiens (human)	CAV2,FIGF,FLT1,ITGA10,JUN,LAMA3,PDGFRA,THBS1,CCND1,CCND2,COL1A1,COL1A2,COL6A1,COL6A3,COMP,FLNC,IGF1,ITGB4,ITGB8,SPP1,THBS2,TNC	Signaling pathways regulating pluripotency of stem cells - Homo sapiens (human)	FZD5,ID1,JAK1,LIFR,IGF1,SOX2	0
hsa04510	hsa04610	Focal adhesion - Homo sapiens (human)	CAV2,FIGF,FLT1,ITGA10,JUN,LAMA3,PDGFRA,THBS1,CCND1,CCND2,COL1A1,COL1A2,COL6A1,COL6A3,COMP,FLNC,IGF1,ITGB4,ITGB8,SPP1,THBS2,TNC	Complement and coagulation cascades - Homo sapiens (human)	F3,SERPINE1,TFPI,C6,C7,CFH,MASP1,PLAU,SERPIND1	0
hsa04510	hsa04668	Focal adhesion - Homo sapiens (human)	CAV2,FIGF,FLT1,ITGA10,JUN,LAMA3,PDGFRA,THBS1,CCND1,CCND2,COL1A1,COL1A2,COL6A1,COL6A3,COMP,FLNC,IGF1,ITGB4,ITGB8,SPP1,THBS2,TNC	TNF signaling pathway - Homo sapiens (human)	CXCL2,CXCL3,IL18R1,JUN,MAP3K8,SOCS3,VCAM1	0.001
hsa04510	hsa04670	Focal adhesion - Homo sapiens (human)	CAV2,FIGF,FLT1,ITGA10,JUN,LAMA3,PDGFRA,THBS1,CCND1,CCND2,COL1A1,COL1A2,COL6A1,COL6A3,COMP,FLNC,IGF1,ITGB4,ITGB8,SPP1,THBS2,TNC	Leukocyte transendothelial migration - Homo sapiens (human)	CLDN18,CLDN5,CLDN1,CXCL12,MMP2,THY1,VCAM1	0
hsa04510	hsa04915	Focal adhesion - Homo sapiens (human)	CAV2,FIGF,FLT1,ITGA10,JUN,LAMA3,PDGFRA,THBS1,CCND1,CCND2,COL1A1,COL1A2,COL6A1,COL6A3,COMP,FLNC,IGF1,ITGB4,ITGB8,SPP1,THBS2,TNC	Estrogen signaling pathway - Homo sapiens (human)	HBEGF,HSPA1A,HSPA1B,JUN,GABBR1,GABBR2,KCNJ5,MMP2	0
hsa04510	hsa04933	Focal adhesion - Homo sapiens (human)	CAV2,FIGF,FLT1,ITGA10,JUN,LAMA3,PDGFRA,THBS1,CCND1,CCND2,COL1A1,COL1A2,COL6A1,COL6A3,COMP,FLNC,IGF1,ITGB4,ITGB8,SPP1,THBS2,TNC	AGE-RAGE signaling pathway in diabetic complications - Homo sapiens (human)	AGER,F3,FIGF,JUN,SERPINE1,CCND1,COL1A1,COL1A2,COL3A1,MMP2,TGFB3,VCAM1	0
hsa04510	hsa04974	Focal adhesion - Homo sapiens (human)	CAV2,FIGF,FLT1,ITGA10,JUN,LAMA3,PDGFRA,THBS1,CCND1,CCND2,COL1A1,COL1A2,COL6A1,COL6A3,COMP,FLNC,IGF1,ITGB4,ITGB8,SPP1,THBS2,TNC	Protein digestion and absorption - Homo sapiens (human)	MME,SLC1A1,COL10A1,COL14A1,COL15A1,COL17A1,COL18A1,COL1A1,COL1A2,COL3A1,COL5A1,COL5A2,COL6A1,COL6A3,COL7A1,CPA3,KCNN4,PRSS1	0
hsa04510	hsa04978	Focal adhesion - Homo sapiens (human)	CAV2,FIGF,FLT1,ITGA10,JUN,LAMA3,PDGFRA,THBS1,CCND1,CCND2,COL1A1,COL1A2,COL6A1,COL6A3,COMP,FLNC,IGF1,ITGB4,ITGB8,SPP1,THBS2,TNC	Mineral absorption - Homo sapiens (human)	HMOX1,MT1E,MT1G,MT1M,MT1X,MT2A,TF	0
hsa04510	hsa05145	Focal adhesion - Homo sapiens (human)	CAV2,FIGF,FLT1,ITGA10,JUN,LAMA3,PDGFRA,THBS1,CCND1,CCND2,COL1A1,COL1A2,COL6A1,COL6A3,COMP,FLNC,IGF1,ITGB4,ITGB8,SPP1,THBS2,TNC	Toxoplasmosis - Homo sapiens (human)	HSPA1A,HSPA1B,JAK1,LAMA3,LDLR,HLA-DOA,TGFB3	0
hsa04510	hsa05146	Focal adhesion - Homo sapiens (human)	CAV2,FIGF,FLT1,ITGA10,JUN,LAMA3,PDGFRA,THBS1,CCND1,CCND2,COL1A1,COL1A2,COL6A1,COL6A3,COMP,FLNC,IGF1,ITGB4,ITGB8,SPP1,THBS2,TNC	Amoebiasis - Homo sapiens (human)	IL1R2,LAMA3,COL1A1,COL1A2,COL3A1,SERPINB3,TGFB3	0
hsa04510	hsa05152	Focal adhesion - Homo sapiens (human)	CAV2,FIGF,FLT1,ITGA10,JUN,LAMA3,PDGFRA,THBS1,CCND1,CCND2,COL1A1,COL1A2,COL6A1,COL6A3,COMP,FLNC,IGF1,ITGB4,ITGB8,SPP1,THBS2,TNC	Tuberculosis - Homo sapiens (human)	CLEC4E,JAK1,CD74,HLA-DOA,TGFB3	0
hsa04510	hsa05160	Focal adhesion - Homo sapiens (human)	CAV2,FIGF,FLT1,ITGA10,JUN,LAMA3,PDGFRA,THBS1,CCND1,CCND2,COL1A1,COL1A2,COL6A1,COL6A3,COMP,FLNC,IGF1,ITGB4,ITGB8,SPP1,THBS2,TNC	Hepatitis C - Homo sapiens (human)	CLDN18,CLDN5,JAK1,LDLR,SOCS3,CLDN1	0
hsa04510	hsa05166	Focal adhesion - Homo sapiens (human)	CAV2,FIGF,FLT1,ITGA10,JUN,LAMA3,PDGFRA,THBS1,CCND1,CCND2,COL1A1,COL1A2,COL6A1,COL6A3,COMP,FLNC,IGF1,ITGB4,ITGB8,SPP1,THBS2,TNC	HTLV-I infection - Homo sapiens (human)	FZD5,IL1R2,JAK1,JUN,PDGFRA,CCND1,CCND2,HLA-DOA,MYB,TGFB3,VCAM1	0
hsa04510	hsa05168	Focal adhesion - Homo sapiens (human)	CAV2,FIGF,FLT1,ITGA10,JUN,LAMA3,PDGFRA,THBS1,CCND1,CCND2,COL1A1,COL1A2,COL6A1,COL6A3,COMP,FLNC,IGF1,ITGB4,ITGB8,SPP1,THBS2,TNC	Herpes simplex infection - Homo sapiens (human)	JAK1,JUN,SOCS3,CD74,HLA-DOA	0
hsa04510	hsa05200	Focal adhesion - Homo sapiens (human)	CAV2,FIGF,FLT1,ITGA10,JUN,LAMA3,PDGFRA,THBS1,CCND1,CCND2,COL1A1,COL1A2,COL6A1,COL6A3,COMP,FLNC,IGF1,ITGB4,ITGB8,SPP1,THBS2,TNC	Pathways in cancer - Homo sapiens (human)	CSF3R,DAPK2,EDNRB,FIGF,FZD5,HHIP,JAK1,JUN,LAMA3,PDGFRA,ZBTB16,CCND1,CXCL12,FGF14,IGF1,MMP1,MMP2,TCF7L2,TGFB3	0
hsa04510	hsa05202	Focal adhesion - Homo sapiens (human)	CAV2,FIGF,FLT1,ITGA10,JUN,LAMA3,PDGFRA,THBS1,CCND1,CCND2,COL1A1,COL1A2,COL6A1,COL6A3,COMP,FLNC,IGF1,ITGB4,ITGB8,SPP1,THBS2,TNC	Transcriptional misregulation in cancer - Homo sapiens (human)	DEFA3,FLT1,IL1R2,NFKBIZ,ZBTB16,CCND2,IGF1,PLAU,PROM1,SIX1,SIX4	0.027
hsa04510	hsa05205	Focal adhesion - Homo sapiens (human)	CAV2,FIGF,FLT1,ITGA10,JUN,LAMA3,PDGFRA,THBS1,CCND1,CCND2,COL1A1,COL1A2,COL6A1,COL6A3,COMP,FLNC,IGF1,ITGB4,ITGB8,SPP1,THBS2,TNC	Proteoglycans in cancer - Homo sapiens (human)	CAV2,FZD5,HBEGF,THBS1,ANK2,CCND1,FLNC,IGF1,MMP2,PLAU	0
hsa04510	hsa05206	Focal adhesion - Homo sapiens (human)	CAV2,FIGF,FLT1,ITGA10,JUN,LAMA3,PDGFRA,THBS1,CCND1,CCND2,COL1A1,COL1A2,COL6A1,COL6A3,COMP,FLNC,IGF1,ITGB4,ITGB8,SPP1,THBS2,TNC	MicroRNAs in cancer - Homo sapiens (human)	HMOX1,IRS2,MCL1,PDGFRA,THBS1,CCND1,CCND2,CYP24A1,MMP16,PLAU,SERPINB5,SOX4,TNC,TP63	0
hsa04510	hsa05219	Focal adhesion - Homo sapiens (human)	CAV2,FIGF,FLT1,ITGA10,JUN,LAMA3,PDGFRA,THBS1,CCND1,CCND2,COL1A1,COL1A2,COL6A1,COL6A3,COMP,FLNC,IGF1,ITGB4,ITGB8,SPP1,THBS2,TNC	Bladder cancer - Homo sapiens (human)	DAPK2,HBEGF,THBS1,CCND1,MMP1,MMP2	0
hsa04510	hsa05323	Focal adhesion - Homo sapiens (human)	CAV2,FIGF,FLT1,ITGA10,JUN,LAMA3,PDGFRA,THBS1,CCND1,CCND2,COL1A1,COL1A2,COL6A1,COL6A3,COMP,FLNC,IGF1,ITGB4,ITGB8,SPP1,THBS2,TNC	Rheumatoid arthritis - Homo sapiens (human)	FLT1,JUN,CTSK,CXCL12,HLA-DOA,MMP1,TGFB3	0
hsa04510	hsa05410	Focal adhesion - Homo sapiens (human)	CAV2,FIGF,FLT1,ITGA10,JUN,LAMA3,PDGFRA,THBS1,CCND1,CCND2,COL1A1,COL1A2,COL6A1,COL6A3,COMP,FLNC,IGF1,ITGB4,ITGB8,SPP1,THBS2,TNC	Hypertrophic cardiomyopathy (HCM) - Homo sapiens (human)	ITGA10,TNNC1,TTN,DES,IGF1,ITGB4,ITGB8,PRKAA2,TGFB3	0
hsa04510	hsa05412	Focal adhesion - Homo sapiens (human)	CAV2,FIGF,FLT1,ITGA10,JUN,LAMA3,PDGFRA,THBS1,CCND1,CCND2,COL1A1,COL1A2,COL6A1,COL6A3,COMP,FLNC,IGF1,ITGB4,ITGB8,SPP1,THBS2,TNC	Arrhythmogenic right ventricular cardiomyopathy (ARVC) - Homo sapiens (human)	ITGA10,CDH2,DES,ITGB4,ITGB8,TCF7L2	0
hsa04510	hsa05414	Focal adhesion - Homo sapiens (human)	CAV2,FIGF,FLT1,ITGA10,JUN,LAMA3,PDGFRA,THBS1,CCND1,CCND2,COL1A1,COL1A2,COL6A1,COL6A3,COMP,FLNC,IGF1,ITGB4,ITGB8,SPP1,THBS2,TNC	Dilated cardiomyopathy - Homo sapiens (human)	ADRB1,ITGA10,TNNC1,TTN,DES,IGF1,ITGB4,ITGB8,PLN,TGFB3	0
hsa04512	hsa04514	ECM-receptor interaction - Homo sapiens (human)	ITGA10,LAMA3,THBS1,AGRN,COL1A1,COL1A2,COL6A1,COL6A3,COMP,ITGB4,ITGB8,SPP1,THBS2,TNC	Cell adhesion molecules (CAMs) - Homo sapiens (human)	CD274,CLDN18,CLDN5,SELL,CDH2,CDH3,CLDN1,HLA-DOA,ITGB8,NCAM1,NFASC,VCAM1,VTCN1	0
hsa04512	hsa04550	ECM-receptor interaction - Homo sapiens (human)	ITGA10,LAMA3,THBS1,AGRN,COL1A1,COL1A2,COL6A1,COL6A3,COMP,ITGB4,ITGB8,SPP1,THBS2,TNC	Signaling pathways regulating pluripotency of stem cells - Homo sapiens (human)	FZD5,ID1,JAK1,LIFR,IGF1,SOX2	0.001
hsa04512	hsa04610	ECM-receptor interaction - Homo sapiens (human)	ITGA10,LAMA3,THBS1,AGRN,COL1A1,COL1A2,COL6A1,COL6A3,COMP,ITGB4,ITGB8,SPP1,THBS2,TNC	Complement and coagulation cascades - Homo sapiens (human)	F3,SERPINE1,TFPI,C6,C7,CFH,MASP1,PLAU,SERPIND1	0
hsa04512	hsa04630	ECM-receptor interaction - Homo sapiens (human)	ITGA10,LAMA3,THBS1,AGRN,COL1A1,COL1A2,COL6A1,COL6A3,COMP,ITGB4,ITGB8,SPP1,THBS2,TNC	Jak-STAT signaling pathway - Homo sapiens (human)	CSF3R,JAK1,LIFR,MCL1,SOCS3,CCND1,CCND2,IL13RA2	0.013
hsa04512	hsa04668	ECM-receptor interaction - Homo sapiens (human)	ITGA10,LAMA3,THBS1,AGRN,COL1A1,COL1A2,COL6A1,COL6A3,COMP,ITGB4,ITGB8,SPP1,THBS2,TNC	TNF signaling pathway - Homo sapiens (human)	CXCL2,CXCL3,IL18R1,JUN,MAP3K8,SOCS3,VCAM1	0.003
hsa04512	hsa04670	ECM-receptor interaction - Homo sapiens (human)	ITGA10,LAMA3,THBS1,AGRN,COL1A1,COL1A2,COL6A1,COL6A3,COMP,ITGB4,ITGB8,SPP1,THBS2,TNC	Leukocyte transendothelial migration - Homo sapiens (human)	CLDN18,CLDN5,CLDN1,CXCL12,MMP2,THY1,VCAM1	0
hsa04512	hsa04915	ECM-receptor interaction - Homo sapiens (human)	ITGA10,LAMA3,THBS1,AGRN,COL1A1,COL1A2,COL6A1,COL6A3,COMP,ITGB4,ITGB8,SPP1,THBS2,TNC	Estrogen signaling pathway - Homo sapiens (human)	HBEGF,HSPA1A,HSPA1B,JUN,GABBR1,GABBR2,KCNJ5,MMP2	0
hsa04512	hsa04933	ECM-receptor interaction - Homo sapiens (human)	ITGA10,LAMA3,THBS1,AGRN,COL1A1,COL1A2,COL6A1,COL6A3,COMP,ITGB4,ITGB8,SPP1,THBS2,TNC	AGE-RAGE signaling pathway in diabetic complications - Homo sapiens (human)	AGER,F3,FIGF,JUN,SERPINE1,CCND1,COL1A1,COL1A2,COL3A1,MMP2,TGFB3,VCAM1	0
hsa04512	hsa04974	ECM-receptor interaction - Homo sapiens (human)	ITGA10,LAMA3,THBS1,AGRN,COL1A1,COL1A2,COL6A1,COL6A3,COMP,ITGB4,ITGB8,SPP1,THBS2,TNC	Protein digestion and absorption - Homo sapiens (human)	MME,SLC1A1,COL10A1,COL14A1,COL15A1,COL17A1,COL18A1,COL1A1,COL1A2,COL3A1,COL5A1,COL5A2,COL6A1,COL6A3,COL7A1,CPA3,KCNN4,PRSS1	0
hsa04512	hsa04978	ECM-receptor interaction - Homo sapiens (human)	ITGA10,LAMA3,THBS1,AGRN,COL1A1,COL1A2,COL6A1,COL6A3,COMP,ITGB4,ITGB8,SPP1,THBS2,TNC	Mineral absorption - Homo sapiens (human)	HMOX1,MT1E,MT1G,MT1M,MT1X,MT2A,TF	0.013
hsa04512	hsa05146	ECM-receptor interaction - Homo sapiens (human)	ITGA10,LAMA3,THBS1,AGRN,COL1A1,COL1A2,COL6A1,COL6A3,COMP,ITGB4,ITGB8,SPP1,THBS2,TNC	Amoebiasis - Homo sapiens (human)	IL1R2,LAMA3,COL1A1,COL1A2,COL3A1,SERPINB3,TGFB3	0
hsa04512	hsa05152	ECM-receptor interaction - Homo sapiens (human)	ITGA10,LAMA3,THBS1,AGRN,COL1A1,COL1A2,COL6A1,COL6A3,COMP,ITGB4,ITGB8,SPP1,THBS2,TNC	Tuberculosis - Homo sapiens (human)	CLEC4E,JAK1,CD74,HLA-DOA,TGFB3	0.001
hsa04512	hsa05160	ECM-receptor interaction - Homo sapiens (human)	ITGA10,LAMA3,THBS1,AGRN,COL1A1,COL1A2,COL6A1,COL6A3,COMP,ITGB4,ITGB8,SPP1,THBS2,TNC	Hepatitis C - Homo sapiens (human)	CLDN18,CLDN5,JAK1,LDLR,SOCS3,CLDN1	0.006
hsa04512	hsa05166	ECM-receptor interaction - Homo sapiens (human)	ITGA10,LAMA3,THBS1,AGRN,COL1A1,COL1A2,COL6A1,COL6A3,COMP,ITGB4,ITGB8,SPP1,THBS2,TNC	HTLV-I infection - Homo sapiens (human)	FZD5,IL1R2,JAK1,JUN,PDGFRA,CCND1,CCND2,HLA-DOA,MYB,TGFB3,VCAM1	0
hsa04512	hsa05168	ECM-receptor interaction - Homo sapiens (human)	ITGA10,LAMA3,THBS1,AGRN,COL1A1,COL1A2,COL6A1,COL6A3,COMP,ITGB4,ITGB8,SPP1,THBS2,TNC	Herpes simplex infection - Homo sapiens (human)	JAK1,JUN,SOCS3,CD74,HLA-DOA	0.02
hsa04512	hsa05200	ECM-receptor interaction - Homo sapiens (human)	ITGA10,LAMA3,THBS1,AGRN,COL1A1,COL1A2,COL6A1,COL6A3,COMP,ITGB4,ITGB8,SPP1,THBS2,TNC	Pathways in cancer - Homo sapiens (human)	CSF3R,DAPK2,EDNRB,FIGF,FZD5,HHIP,JAK1,JUN,LAMA3,PDGFRA,ZBTB16,CCND1,CXCL12,FGF14,IGF1,MMP1,MMP2,TCF7L2,TGFB3	0
hsa04512	hsa05202	ECM-receptor interaction - Homo sapiens (human)	ITGA10,LAMA3,THBS1,AGRN,COL1A1,COL1A2,COL6A1,COL6A3,COMP,ITGB4,ITGB8,SPP1,THBS2,TNC	Transcriptional misregulation in cancer - Homo sapiens (human)	DEFA3,FLT1,IL1R2,NFKBIZ,ZBTB16,CCND2,IGF1,PLAU,PROM1,SIX1,SIX4	0
hsa04512	hsa05205	ECM-receptor interaction - Homo sapiens (human)	ITGA10,LAMA3,THBS1,AGRN,COL1A1,COL1A2,COL6A1,COL6A3,COMP,ITGB4,ITGB8,SPP1,THBS2,TNC	Proteoglycans in cancer - Homo sapiens (human)	CAV2,FZD5,HBEGF,THBS1,ANK2,CCND1,FLNC,IGF1,MMP2,PLAU	0
hsa04512	hsa05206	ECM-receptor interaction - Homo sapiens (human)	ITGA10,LAMA3,THBS1,AGRN,COL1A1,COL1A2,COL6A1,COL6A3,COMP,ITGB4,ITGB8,SPP1,THBS2,TNC	MicroRNAs in cancer - Homo sapiens (human)	HMOX1,IRS2,MCL1,PDGFRA,THBS1,CCND1,CCND2,CYP24A1,MMP16,PLAU,SERPINB5,SOX4,TNC,TP63	0
hsa04512	hsa05219	ECM-receptor interaction - Homo sapiens (human)	ITGA10,LAMA3,THBS1,AGRN,COL1A1,COL1A2,COL6A1,COL6A3,COMP,ITGB4,ITGB8,SPP1,THBS2,TNC	Bladder cancer - Homo sapiens (human)	DAPK2,HBEGF,THBS1,CCND1,MMP1,MMP2	0
hsa04512	hsa05323	ECM-receptor interaction - Homo sapiens (human)	ITGA10,LAMA3,THBS1,AGRN,COL1A1,COL1A2,COL6A1,COL6A3,COMP,ITGB4,ITGB8,SPP1,THBS2,TNC	Rheumatoid arthritis - Homo sapiens (human)	FLT1,JUN,CTSK,CXCL12,HLA-DOA,MMP1,TGFB3	0
hsa04512	hsa05410	ECM-receptor interaction - Homo sapiens (human)	ITGA10,LAMA3,THBS1,AGRN,COL1A1,COL1A2,COL6A1,COL6A3,COMP,ITGB4,ITGB8,SPP1,THBS2,TNC	Hypertrophic cardiomyopathy (HCM) - Homo sapiens (human)	ITGA10,TNNC1,TTN,DES,IGF1,ITGB4,ITGB8,PRKAA2,TGFB3	0
hsa04512	hsa05412	ECM-receptor interaction - Homo sapiens (human)	ITGA10,LAMA3,THBS1,AGRN,COL1A1,COL1A2,COL6A1,COL6A3,COMP,ITGB4,ITGB8,SPP1,THBS2,TNC	Arrhythmogenic right ventricular cardiomyopathy (ARVC) - Homo sapiens (human)	ITGA10,CDH2,DES,ITGB4,ITGB8,TCF7L2	0
hsa04512	hsa05414	ECM-receptor interaction - Homo sapiens (human)	ITGA10,LAMA3,THBS1,AGRN,COL1A1,COL1A2,COL6A1,COL6A3,COMP,ITGB4,ITGB8,SPP1,THBS2,TNC	Dilated cardiomyopathy - Homo sapiens (human)	ADRB1,ITGA10,TNNC1,TTN,DES,IGF1,ITGB4,ITGB8,PLN,TGFB3	0
hsa04514	hsa04550	Cell adhesion molecules (CAMs) - Homo sapiens (human)	CD274,CLDN18,CLDN5,SELL,CDH2,CDH3,CLDN1,HLA-DOA,ITGB8,NCAM1,NFASC,VCAM1,VTCN1	Signaling pathways regulating pluripotency of stem cells - Homo sapiens (human)	FZD5,ID1,JAK1,LIFR,IGF1,SOX2	0
hsa04514	hsa04610	Cell adhesion molecules (CAMs) - Homo sapiens (human)	CD274,CLDN18,CLDN5,SELL,CDH2,CDH3,CLDN1,HLA-DOA,ITGB8,NCAM1,NFASC,VCAM1,VTCN1	Complement and coagulation cascades - Homo sapiens (human)	F3,SERPINE1,TFPI,C6,C7,CFH,MASP1,PLAU,SERPIND1	0.003
hsa04514	hsa04630	Cell adhesion molecules (CAMs) - Homo sapiens (human)	CD274,CLDN18,CLDN5,SELL,CDH2,CDH3,CLDN1,HLA-DOA,ITGB8,NCAM1,NFASC,VCAM1,VTCN1	Jak-STAT signaling pathway - Homo sapiens (human)	CSF3R,JAK1,LIFR,MCL1,SOCS3,CCND1,CCND2,IL13RA2	0
hsa04514	hsa04668	Cell adhesion molecules (CAMs) - Homo sapiens (human)	CD274,CLDN18,CLDN5,SELL,CDH2,CDH3,CLDN1,HLA-DOA,ITGB8,NCAM1,NFASC,VCAM1,VTCN1	TNF signaling pathway - Homo sapiens (human)	CXCL2,CXCL3,IL18R1,JUN,MAP3K8,SOCS3,VCAM1	0.001
hsa04514	hsa04670	Cell adhesion molecules (CAMs) - Homo sapiens (human)	CD274,CLDN18,CLDN5,SELL,CDH2,CDH3,CLDN1,HLA-DOA,ITGB8,NCAM1,NFASC,VCAM1,VTCN1	Leukocyte transendothelial migration - Homo sapiens (human)	CLDN18,CLDN5,CLDN1,CXCL12,MMP2,THY1,VCAM1	0
hsa04514	hsa04933	Cell adhesion molecules (CAMs) - Homo sapiens (human)	CD274,CLDN18,CLDN5,SELL,CDH2,CDH3,CLDN1,HLA-DOA,ITGB8,NCAM1,NFASC,VCAM1,VTCN1	AGE-RAGE signaling pathway in diabetic complications - Homo sapiens (human)	AGER,F3,FIGF,JUN,SERPINE1,CCND1,COL1A1,COL1A2,COL3A1,MMP2,TGFB3,VCAM1	0
hsa04514	hsa04974	Cell adhesion molecules (CAMs) - Homo sapiens (human)	CD274,CLDN18,CLDN5,SELL,CDH2,CDH3,CLDN1,HLA-DOA,ITGB8,NCAM1,NFASC,VCAM1,VTCN1	Protein digestion and absorption - Homo sapiens (human)	MME,SLC1A1,COL10A1,COL14A1,COL15A1,COL17A1,COL18A1,COL1A1,COL1A2,COL3A1,COL5A1,COL5A2,COL6A1,COL6A3,COL7A1,CPA3,KCNN4,PRSS1	0
hsa04514	hsa04978	Cell adhesion molecules (CAMs) - Homo sapiens (human)	CD274,CLDN18,CLDN5,SELL,CDH2,CDH3,CLDN1,HLA-DOA,ITGB8,NCAM1,NFASC,VCAM1,VTCN1	Mineral absorption - Homo sapiens (human)	HMOX1,MT1E,MT1G,MT1M,MT1X,MT2A,TF	0.007
hsa04514	hsa05145	Cell adhesion molecules (CAMs) - Homo sapiens (human)	CD274,CLDN18,CLDN5,SELL,CDH2,CDH3,CLDN1,HLA-DOA,ITGB8,NCAM1,NFASC,VCAM1,VTCN1	Toxoplasmosis - Homo sapiens (human)	HSPA1A,HSPA1B,JAK1,LAMA3,LDLR,HLA-DOA,TGFB3	0.003
hsa04514	hsa05146	Cell adhesion molecules (CAMs) - Homo sapiens (human)	CD274,CLDN18,CLDN5,SELL,CDH2,CDH3,CLDN1,HLA-DOA,ITGB8,NCAM1,NFASC,VCAM1,VTCN1	Amoebiasis - Homo sapiens (human)	IL1R2,LAMA3,COL1A1,COL1A2,COL3A1,SERPINB3,TGFB3	0
hsa04514	hsa05152	Cell adhesion molecules (CAMs) - Homo sapiens (human)	CD274,CLDN18,CLDN5,SELL,CDH2,CDH3,CLDN1,HLA-DOA,ITGB8,NCAM1,NFASC,VCAM1,VTCN1	Tuberculosis - Homo sapiens (human)	CLEC4E,JAK1,CD74,HLA-DOA,TGFB3	0.001
hsa04514	hsa05164	Cell adhesion molecules (CAMs) - Homo sapiens (human)	CD274,CLDN18,CLDN5,SELL,CDH2,CDH3,CLDN1,HLA-DOA,ITGB8,NCAM1,NFASC,VCAM1,VTCN1	Influenza A - Homo sapiens (human)	HSPA1A,HSPA1B,JAK1,JUN,SOCS3,HLA-DOA,PRSS1,TMPRSS4	0.035
hsa04514	hsa05166	Cell adhesion molecules (CAMs) - Homo sapiens (human)	CD274,CLDN18,CLDN5,SELL,CDH2,CDH3,CLDN1,HLA-DOA,ITGB8,NCAM1,NFASC,VCAM1,VTCN1	HTLV-I infection - Homo sapiens (human)	FZD5,IL1R2,JAK1,JUN,PDGFRA,CCND1,CCND2,HLA-DOA,MYB,TGFB3,VCAM1	0.003
hsa04514	hsa05168	Cell adhesion molecules (CAMs) - Homo sapiens (human)	CD274,CLDN18,CLDN5,SELL,CDH2,CDH3,CLDN1,HLA-DOA,ITGB8,NCAM1,NFASC,VCAM1,VTCN1	Herpes simplex infection - Homo sapiens (human)	JAK1,JUN,SOCS3,CD74,HLA-DOA	0.001
hsa04514	hsa05200	Cell adhesion molecules (CAMs) - Homo sapiens (human)	CD274,CLDN18,CLDN5,SELL,CDH2,CDH3,CLDN1,HLA-DOA,ITGB8,NCAM1,NFASC,VCAM1,VTCN1	Pathways in cancer - Homo sapiens (human)	CSF3R,DAPK2,EDNRB,FIGF,FZD5,HHIP,JAK1,JUN,LAMA3,PDGFRA,ZBTB16,CCND1,CXCL12,FGF14,IGF1,MMP1,MMP2,TCF7L2,TGFB3	0
hsa04514	hsa05202	Cell adhesion molecules (CAMs) - Homo sapiens (human)	CD274,CLDN18,CLDN5,SELL,CDH2,CDH3,CLDN1,HLA-DOA,ITGB8,NCAM1,NFASC,VCAM1,VTCN1	Transcriptional misregulation in cancer - Homo sapiens (human)	DEFA3,FLT1,IL1R2,NFKBIZ,ZBTB16,CCND2,IGF1,PLAU,PROM1,SIX1,SIX4	0.001
hsa04514	hsa05205	Cell adhesion molecules (CAMs) - Homo sapiens (human)	CD274,CLDN18,CLDN5,SELL,CDH2,CDH3,CLDN1,HLA-DOA,ITGB8,NCAM1,NFASC,VCAM1,VTCN1	Proteoglycans in cancer - Homo sapiens (human)	CAV2,FZD5,HBEGF,THBS1,ANK2,CCND1,FLNC,IGF1,MMP2,PLAU	0
hsa04514	hsa05206	Cell adhesion molecules (CAMs) - Homo sapiens (human)	CD274,CLDN18,CLDN5,SELL,CDH2,CDH3,CLDN1,HLA-DOA,ITGB8,NCAM1,NFASC,VCAM1,VTCN1	MicroRNAs in cancer - Homo sapiens (human)	HMOX1,IRS2,MCL1,PDGFRA,THBS1,CCND1,CCND2,CYP24A1,MMP16,PLAU,SERPINB5,SOX4,TNC,TP63	0
hsa04514	hsa05219	Cell adhesion molecules (CAMs) - Homo sapiens (human)	CD274,CLDN18,CLDN5,SELL,CDH2,CDH3,CLDN1,HLA-DOA,ITGB8,NCAM1,NFASC,VCAM1,VTCN1	Bladder cancer - Homo sapiens (human)	DAPK2,HBEGF,THBS1,CCND1,MMP1,MMP2	0
hsa04514	hsa05323	Cell adhesion molecules (CAMs) - Homo sapiens (human)	CD274,CLDN18,CLDN5,SELL,CDH2,CDH3,CLDN1,HLA-DOA,ITGB8,NCAM1,NFASC,VCAM1,VTCN1	Rheumatoid arthritis - Homo sapiens (human)	FLT1,JUN,CTSK,CXCL12,HLA-DOA,MMP1,TGFB3	0
hsa04514	hsa05410	Cell adhesion molecules (CAMs) - Homo sapiens (human)	CD274,CLDN18,CLDN5,SELL,CDH2,CDH3,CLDN1,HLA-DOA,ITGB8,NCAM1,NFASC,VCAM1,VTCN1	Hypertrophic cardiomyopathy (HCM) - Homo sapiens (human)	ITGA10,TNNC1,TTN,DES,IGF1,ITGB4,ITGB8,PRKAA2,TGFB3	0.002
hsa04514	hsa05412	Cell adhesion molecules (CAMs) - Homo sapiens (human)	CD274,CLDN18,CLDN5,SELL,CDH2,CDH3,CLDN1,HLA-DOA,ITGB8,NCAM1,NFASC,VCAM1,VTCN1	Arrhythmogenic right ventricular cardiomyopathy (ARVC) - Homo sapiens (human)	ITGA10,CDH2,DES,ITGB4,ITGB8,TCF7L2	0.035
hsa04514	hsa05414	Cell adhesion molecules (CAMs) - Homo sapiens (human)	CD274,CLDN18,CLDN5,SELL,CDH2,CDH3,CLDN1,HLA-DOA,ITGB8,NCAM1,NFASC,VCAM1,VTCN1	Dilated cardiomyopathy - Homo sapiens (human)	ADRB1,ITGA10,TNNC1,TTN,DES,IGF1,ITGB4,ITGB8,PLN,TGFB3	0.01
hsa04550	hsa04610	Signaling pathways regulating pluripotency of stem cells - Homo sapiens (human)	FZD5,ID1,JAK1,LIFR,IGF1,SOX2	Complement and coagulation cascades - Homo sapiens (human)	F3,SERPINE1,TFPI,C6,C7,CFH,MASP1,PLAU,SERPIND1	0.018
hsa04550	hsa04668	Signaling pathways regulating pluripotency of stem cells - Homo sapiens (human)	FZD5,ID1,JAK1,LIFR,IGF1,SOX2	TNF signaling pathway - Homo sapiens (human)	CXCL2,CXCL3,IL18R1,JUN,MAP3K8,SOCS3,VCAM1	0
hsa04550	hsa04670	Signaling pathways regulating pluripotency of stem cells - Homo sapiens (human)	FZD5,ID1,JAK1,LIFR,IGF1,SOX2	Leukocyte transendothelial migration - Homo sapiens (human)	CLDN18,CLDN5,CLDN1,CXCL12,MMP2,THY1,VCAM1	0
hsa04550	hsa04915	Signaling pathways regulating pluripotency of stem cells - Homo sapiens (human)	FZD5,ID1,JAK1,LIFR,IGF1,SOX2	Estrogen signaling pathway - Homo sapiens (human)	HBEGF,HSPA1A,HSPA1B,JUN,GABBR1,GABBR2,KCNJ5,MMP2	0
hsa04550	hsa04921	Signaling pathways regulating pluripotency of stem cells - Homo sapiens (human)	FZD5,ID1,JAK1,LIFR,IGF1,SOX2	Oxytocin signaling pathway - Homo sapiens (human)	JUN,NPR1,CCND1,GUCY1A3,KCNJ5,PRKAA2	0.045
hsa04550	hsa04933	Signaling pathways regulating pluripotency of stem cells - Homo sapiens (human)	FZD5,ID1,JAK1,LIFR,IGF1,SOX2	AGE-RAGE signaling pathway in diabetic complications - Homo sapiens (human)	AGER,F3,FIGF,JUN,SERPINE1,CCND1,COL1A1,COL1A2,COL3A1,MMP2,TGFB3,VCAM1	0
hsa04550	hsa05146	Signaling pathways regulating pluripotency of stem cells - Homo sapiens (human)	FZD5,ID1,JAK1,LIFR,IGF1,SOX2	Amoebiasis - Homo sapiens (human)	IL1R2,LAMA3,COL1A1,COL1A2,COL3A1,SERPINB3,TGFB3	0.03
hsa04550	hsa05202	Signaling pathways regulating pluripotency of stem cells - Homo sapiens (human)	FZD5,ID1,JAK1,LIFR,IGF1,SOX2	Transcriptional misregulation in cancer - Homo sapiens (human)	DEFA3,FLT1,IL1R2,NFKBIZ,ZBTB16,CCND2,IGF1,PLAU,PROM1,SIX1,SIX4	0.001
hsa04550	hsa05205	Signaling pathways regulating pluripotency of stem cells - Homo sapiens (human)	FZD5,ID1,JAK1,LIFR,IGF1,SOX2	Proteoglycans in cancer - Homo sapiens (human)	CAV2,FZD5,HBEGF,THBS1,ANK2,CCND1,FLNC,IGF1,MMP2,PLAU	0.033
hsa04550	hsa05206	Signaling pathways regulating pluripotency of stem cells - Homo sapiens (human)	FZD5,ID1,JAK1,LIFR,IGF1,SOX2	MicroRNAs in cancer - Homo sapiens (human)	HMOX1,IRS2,MCL1,PDGFRA,THBS1,CCND1,CCND2,CYP24A1,MMP16,PLAU,SERPINB5,SOX4,TNC,TP63	0
hsa04550	hsa05219	Signaling pathways regulating pluripotency of stem cells - Homo sapiens (human)	FZD5,ID1,JAK1,LIFR,IGF1,SOX2	Bladder cancer - Homo sapiens (human)	DAPK2,HBEGF,THBS1,CCND1,MMP1,MMP2	0
hsa04550	hsa05323	Signaling pathways regulating pluripotency of stem cells - Homo sapiens (human)	FZD5,ID1,JAK1,LIFR,IGF1,SOX2	Rheumatoid arthritis - Homo sapiens (human)	FLT1,JUN,CTSK,CXCL12,HLA-DOA,MMP1,TGFB3	0
hsa04550	hsa05412	Signaling pathways regulating pluripotency of stem cells - Homo sapiens (human)	FZD5,ID1,JAK1,LIFR,IGF1,SOX2	Arrhythmogenic right ventricular cardiomyopathy (ARVC) - Homo sapiens (human)	ITGA10,CDH2,DES,ITGB4,ITGB8,TCF7L2	0.031
hsa04610	hsa04630	Complement and coagulation cascades - Homo sapiens (human)	F3,SERPINE1,TFPI,C6,C7,CFH,MASP1,PLAU,SERPIND1	Jak-STAT signaling pathway - Homo sapiens (human)	CSF3R,JAK1,LIFR,MCL1,SOCS3,CCND1,CCND2,IL13RA2	0.003
hsa04610	hsa04668	Complement and coagulation cascades - Homo sapiens (human)	F3,SERPINE1,TFPI,C6,C7,CFH,MASP1,PLAU,SERPIND1	TNF signaling pathway - Homo sapiens (human)	CXCL2,CXCL3,IL18R1,JUN,MAP3K8,SOCS3,VCAM1	0
hsa04610	hsa04670	Complement and coagulation cascades - Homo sapiens (human)	F3,SERPINE1,TFPI,C6,C7,CFH,MASP1,PLAU,SERPIND1	Leukocyte transendothelial migration - Homo sapiens (human)	CLDN18,CLDN5,CLDN1,CXCL12,MMP2,THY1,VCAM1	0
hsa04610	hsa04915	Complement and coagulation cascades - Homo sapiens (human)	F3,SERPINE1,TFPI,C6,C7,CFH,MASP1,PLAU,SERPIND1	Estrogen signaling pathway - Homo sapiens (human)	HBEGF,HSPA1A,HSPA1B,JUN,GABBR1,GABBR2,KCNJ5,MMP2	0.001
hsa04610	hsa04974	Complement and coagulation cascades - Homo sapiens (human)	F3,SERPINE1,TFPI,C6,C7,CFH,MASP1,PLAU,SERPIND1	Protein digestion and absorption - Homo sapiens (human)	MME,SLC1A1,COL10A1,COL14A1,COL15A1,COL17A1,COL18A1,COL1A1,COL1A2,COL3A1,COL5A1,COL5A2,COL6A1,COL6A3,COL7A1,CPA3,KCNN4,PRSS1	0
hsa04610	hsa04978	Complement and coagulation cascades - Homo sapiens (human)	F3,SERPINE1,TFPI,C6,C7,CFH,MASP1,PLAU,SERPIND1	Mineral absorption - Homo sapiens (human)	HMOX1,MT1E,MT1G,MT1M,MT1X,MT2A,TF	0.009
hsa04610	hsa05145	Complement and coagulation cascades - Homo sapiens (human)	F3,SERPINE1,TFPI,C6,C7,CFH,MASP1,PLAU,SERPIND1	Toxoplasmosis - Homo sapiens (human)	HSPA1A,HSPA1B,JAK1,LAMA3,LDLR,HLA-DOA,TGFB3	0.009
hsa04610	hsa05146	Complement and coagulation cascades - Homo sapiens (human)	F3,SERPINE1,TFPI,C6,C7,CFH,MASP1,PLAU,SERPIND1	Amoebiasis - Homo sapiens (human)	IL1R2,LAMA3,COL1A1,COL1A2,COL3A1,SERPINB3,TGFB3	0
hsa04610	hsa05152	Complement and coagulation cascades - Homo sapiens (human)	F3,SERPINE1,TFPI,C6,C7,CFH,MASP1,PLAU,SERPIND1	Tuberculosis - Homo sapiens (human)	CLEC4E,JAK1,CD74,HLA-DOA,TGFB3	0.042
hsa04610	hsa05160	Complement and coagulation cascades - Homo sapiens (human)	F3,SERPINE1,TFPI,C6,C7,CFH,MASP1,PLAU,SERPIND1	Hepatitis C - Homo sapiens (human)	CLDN18,CLDN5,JAK1,LDLR,SOCS3,CLDN1	0.002
hsa04610	hsa05164	Complement and coagulation cascades - Homo sapiens (human)	F3,SERPINE1,TFPI,C6,C7,CFH,MASP1,PLAU,SERPIND1	Influenza A - Homo sapiens (human)	HSPA1A,HSPA1B,JAK1,JUN,SOCS3,HLA-DOA,PRSS1,TMPRSS4	0
hsa04610	hsa05166	Complement and coagulation cascades - Homo sapiens (human)	F3,SERPINE1,TFPI,C6,C7,CFH,MASP1,PLAU,SERPIND1	HTLV-I infection - Homo sapiens (human)	FZD5,IL1R2,JAK1,JUN,PDGFRA,CCND1,CCND2,HLA-DOA,MYB,TGFB3,VCAM1	0.009
hsa04610	hsa05200	Complement and coagulation cascades - Homo sapiens (human)	F3,SERPINE1,TFPI,C6,C7,CFH,MASP1,PLAU,SERPIND1	Pathways in cancer - Homo sapiens (human)	CSF3R,DAPK2,EDNRB,FIGF,FZD5,HHIP,JAK1,JUN,LAMA3,PDGFRA,ZBTB16,CCND1,CXCL12,FGF14,IGF1,MMP1,MMP2,TCF7L2,TGFB3	0
hsa04610	hsa05202	Complement and coagulation cascades - Homo sapiens (human)	F3,SERPINE1,TFPI,C6,C7,CFH,MASP1,PLAU,SERPIND1	Transcriptional misregulation in cancer - Homo sapiens (human)	DEFA3,FLT1,IL1R2,NFKBIZ,ZBTB16,CCND2,IGF1,PLAU,PROM1,SIX1,SIX4	0.003
hsa04610	hsa05205	Complement and coagulation cascades - Homo sapiens (human)	F3,SERPINE1,TFPI,C6,C7,CFH,MASP1,PLAU,SERPIND1	Proteoglycans in cancer - Homo sapiens (human)	CAV2,FZD5,HBEGF,THBS1,ANK2,CCND1,FLNC,IGF1,MMP2,PLAU	0
hsa04610	hsa05206	Complement and coagulation cascades - Homo sapiens (human)	F3,SERPINE1,TFPI,C6,C7,CFH,MASP1,PLAU,SERPIND1	MicroRNAs in cancer - Homo sapiens (human)	HMOX1,IRS2,MCL1,PDGFRA,THBS1,CCND1,CCND2,CYP24A1,MMP16,PLAU,SERPINB5,SOX4,TNC,TP63	0
hsa04610	hsa05219	Complement and coagulation cascades - Homo sapiens (human)	F3,SERPINE1,TFPI,C6,C7,CFH,MASP1,PLAU,SERPIND1	Bladder cancer - Homo sapiens (human)	DAPK2,HBEGF,THBS1,CCND1,MMP1,MMP2	0
hsa04610	hsa05323	Complement and coagulation cascades - Homo sapiens (human)	F3,SERPINE1,TFPI,C6,C7,CFH,MASP1,PLAU,SERPIND1	Rheumatoid arthritis - Homo sapiens (human)	FLT1,JUN,CTSK,CXCL12,HLA-DOA,MMP1,TGFB3	0
hsa04610	hsa05414	Complement and coagulation cascades - Homo sapiens (human)	F3,SERPINE1,TFPI,C6,C7,CFH,MASP1,PLAU,SERPIND1	Dilated cardiomyopathy - Homo sapiens (human)	ADRB1,ITGA10,TNNC1,TTN,DES,IGF1,ITGB4,ITGB8,PLN,TGFB3	0.035
hsa04630	hsa04668	Jak-STAT signaling pathway - Homo sapiens (human)	CSF3R,JAK1,LIFR,MCL1,SOCS3,CCND1,CCND2,IL13RA2	TNF signaling pathway - Homo sapiens (human)	CXCL2,CXCL3,IL18R1,JUN,MAP3K8,SOCS3,VCAM1	0.003
hsa04630	hsa04670	Jak-STAT signaling pathway - Homo sapiens (human)	CSF3R,JAK1,LIFR,MCL1,SOCS3,CCND1,CCND2,IL13RA2	Leukocyte transendothelial migration - Homo sapiens (human)	CLDN18,CLDN5,CLDN1,CXCL12,MMP2,THY1,VCAM1	0.003
hsa04630	hsa04915	Jak-STAT signaling pathway - Homo sapiens (human)	CSF3R,JAK1,LIFR,MCL1,SOCS3,CCND1,CCND2,IL13RA2	Estrogen signaling pathway - Homo sapiens (human)	HBEGF,HSPA1A,HSPA1B,JUN,GABBR1,GABBR2,KCNJ5,MMP2	0.002
hsa04630	hsa04978	Jak-STAT signaling pathway - Homo sapiens (human)	CSF3R,JAK1,LIFR,MCL1,SOCS3,CCND1,CCND2,IL13RA2	Mineral absorption - Homo sapiens (human)	HMOX1,MT1E,MT1G,MT1M,MT1X,MT2A,TF	0.005
hsa04630	hsa05146	Jak-STAT signaling pathway - Homo sapiens (human)	CSF3R,JAK1,LIFR,MCL1,SOCS3,CCND1,CCND2,IL13RA2	Amoebiasis - Homo sapiens (human)	IL1R2,LAMA3,COL1A1,COL1A2,COL3A1,SERPINB3,TGFB3	0.015
hsa04630	hsa05202	Jak-STAT signaling pathway - Homo sapiens (human)	CSF3R,JAK1,LIFR,MCL1,SOCS3,CCND1,CCND2,IL13RA2	Transcriptional misregulation in cancer - Homo sapiens (human)	DEFA3,FLT1,IL1R2,NFKBIZ,ZBTB16,CCND2,IGF1,PLAU,PROM1,SIX1,SIX4	0
hsa04630	hsa05323	Jak-STAT signaling pathway - Homo sapiens (human)	CSF3R,JAK1,LIFR,MCL1,SOCS3,CCND1,CCND2,IL13RA2	Rheumatoid arthritis - Homo sapiens (human)	FLT1,JUN,CTSK,CXCL12,HLA-DOA,MMP1,TGFB3	0
hsa04630	hsa05410	Jak-STAT signaling pathway - Homo sapiens (human)	CSF3R,JAK1,LIFR,MCL1,SOCS3,CCND1,CCND2,IL13RA2	Hypertrophic cardiomyopathy (HCM) - Homo sapiens (human)	ITGA10,TNNC1,TTN,DES,IGF1,ITGB4,ITGB8,PRKAA2,TGFB3	0.003
hsa04630	hsa05412	Jak-STAT signaling pathway - Homo sapiens (human)	CSF3R,JAK1,LIFR,MCL1,SOCS3,CCND1,CCND2,IL13RA2	Arrhythmogenic right ventricular cardiomyopathy (ARVC) - Homo sapiens (human)	ITGA10,CDH2,DES,ITGB4,ITGB8,TCF7L2	0.003
hsa04630	hsa05414	Jak-STAT signaling pathway - Homo sapiens (human)	CSF3R,JAK1,LIFR,MCL1,SOCS3,CCND1,CCND2,IL13RA2	Dilated cardiomyopathy - Homo sapiens (human)	ADRB1,ITGA10,TNNC1,TTN,DES,IGF1,ITGB4,ITGB8,PLN,TGFB3	0.032
hsa04668	hsa04915	TNF signaling pathway - Homo sapiens (human)	CXCL2,CXCL3,IL18R1,JUN,MAP3K8,SOCS3,VCAM1	Estrogen signaling pathway - Homo sapiens (human)	HBEGF,HSPA1A,HSPA1B,JUN,GABBR1,GABBR2,KCNJ5,MMP2	0
hsa04668	hsa04970	TNF signaling pathway - Homo sapiens (human)	CXCL2,CXCL3,IL18R1,JUN,MAP3K8,SOCS3,VCAM1	Salivary secretion - Homo sapiens (human)	ADRB1,AQP5,GUCY1A3,KCNMA1,KCNN4,MUC5B	0.002
hsa04668	hsa05146	TNF signaling pathway - Homo sapiens (human)	CXCL2,CXCL3,IL18R1,JUN,MAP3K8,SOCS3,VCAM1	Amoebiasis - Homo sapiens (human)	IL1R2,LAMA3,COL1A1,COL1A2,COL3A1,SERPINB3,TGFB3	0.002
hsa04668	hsa05152	TNF signaling pathway - Homo sapiens (human)	CXCL2,CXCL3,IL18R1,JUN,MAP3K8,SOCS3,VCAM1	Tuberculosis - Homo sapiens (human)	CLEC4E,JAK1,CD74,HLA-DOA,TGFB3	0
hsa04668	hsa05168	TNF signaling pathway - Homo sapiens (human)	CXCL2,CXCL3,IL18R1,JUN,MAP3K8,SOCS3,VCAM1	Herpes simplex infection - Homo sapiens (human)	JAK1,JUN,SOCS3,CD74,HLA-DOA	0
hsa04668	hsa05200	TNF signaling pathway - Homo sapiens (human)	CXCL2,CXCL3,IL18R1,JUN,MAP3K8,SOCS3,VCAM1	Pathways in cancer - Homo sapiens (human)	CSF3R,DAPK2,EDNRB,FIGF,FZD5,HHIP,JAK1,JUN,LAMA3,PDGFRA,ZBTB16,CCND1,CXCL12,FGF14,IGF1,MMP1,MMP2,TCF7L2,TGFB3	0.001
hsa04668	hsa05202	TNF signaling pathway - Homo sapiens (human)	CXCL2,CXCL3,IL18R1,JUN,MAP3K8,SOCS3,VCAM1	Transcriptional misregulation in cancer - Homo sapiens (human)	DEFA3,FLT1,IL1R2,NFKBIZ,ZBTB16,CCND2,IGF1,PLAU,PROM1,SIX1,SIX4	0
hsa04668	hsa05205	TNF signaling pathway - Homo sapiens (human)	CXCL2,CXCL3,IL18R1,JUN,MAP3K8,SOCS3,VCAM1	Proteoglycans in cancer - Homo sapiens (human)	CAV2,FZD5,HBEGF,THBS1,ANK2,CCND1,FLNC,IGF1,MMP2,PLAU	0
hsa04668	hsa05206	TNF signaling pathway - Homo sapiens (human)	CXCL2,CXCL3,IL18R1,JUN,MAP3K8,SOCS3,VCAM1	MicroRNAs in cancer - Homo sapiens (human)	HMOX1,IRS2,MCL1,PDGFRA,THBS1,CCND1,CCND2,CYP24A1,MMP16,PLAU,SERPINB5,SOX4,TNC,TP63	0
hsa04668	hsa05219	TNF signaling pathway - Homo sapiens (human)	CXCL2,CXCL3,IL18R1,JUN,MAP3K8,SOCS3,VCAM1	Bladder cancer - Homo sapiens (human)	DAPK2,HBEGF,THBS1,CCND1,MMP1,MMP2	0.001
hsa04668	hsa05323	TNF signaling pathway - Homo sapiens (human)	CXCL2,CXCL3,IL18R1,JUN,MAP3K8,SOCS3,VCAM1	Rheumatoid arthritis - Homo sapiens (human)	FLT1,JUN,CTSK,CXCL12,HLA-DOA,MMP1,TGFB3	0
hsa04668	hsa05410	TNF signaling pathway - Homo sapiens (human)	CXCL2,CXCL3,IL18R1,JUN,MAP3K8,SOCS3,VCAM1	Hypertrophic cardiomyopathy (HCM) - Homo sapiens (human)	ITGA10,TNNC1,TTN,DES,IGF1,ITGB4,ITGB8,PRKAA2,TGFB3	0.038
hsa04668	hsa05412	TNF signaling pathway - Homo sapiens (human)	CXCL2,CXCL3,IL18R1,JUN,MAP3K8,SOCS3,VCAM1	Arrhythmogenic right ventricular cardiomyopathy (ARVC) - Homo sapiens (human)	ITGA10,CDH2,DES,ITGB4,ITGB8,TCF7L2	0.047
hsa04670	hsa04933	Leukocyte transendothelial migration - Homo sapiens (human)	CLDN18,CLDN5,CLDN1,CXCL12,MMP2,THY1,VCAM1	AGE-RAGE signaling pathway in diabetic complications - Homo sapiens (human)	AGER,F3,FIGF,JUN,SERPINE1,CCND1,COL1A1,COL1A2,COL3A1,MMP2,TGFB3,VCAM1	0.003
hsa04670	hsa04970	Leukocyte transendothelial migration - Homo sapiens (human)	CLDN18,CLDN5,CLDN1,CXCL12,MMP2,THY1,VCAM1	Salivary secretion - Homo sapiens (human)	ADRB1,AQP5,GUCY1A3,KCNMA1,KCNN4,MUC5B	0.01
hsa04670	hsa04974	Leukocyte transendothelial migration - Homo sapiens (human)	CLDN18,CLDN5,CLDN1,CXCL12,MMP2,THY1,VCAM1	Protein digestion and absorption - Homo sapiens (human)	MME,SLC1A1,COL10A1,COL14A1,COL15A1,COL17A1,COL18A1,COL1A1,COL1A2,COL3A1,COL5A1,COL5A2,COL6A1,COL6A3,COL7A1,CPA3,KCNN4,PRSS1	0
hsa04670	hsa04978	Leukocyte transendothelial migration - Homo sapiens (human)	CLDN18,CLDN5,CLDN1,CXCL12,MMP2,THY1,VCAM1	Mineral absorption - Homo sapiens (human)	HMOX1,MT1E,MT1G,MT1M,MT1X,MT2A,TF	0.003
hsa04670	hsa05145	Leukocyte transendothelial migration - Homo sapiens (human)	CLDN18,CLDN5,CLDN1,CXCL12,MMP2,THY1,VCAM1	Toxoplasmosis - Homo sapiens (human)	HSPA1A,HSPA1B,JAK1,LAMA3,LDLR,HLA-DOA,TGFB3	0
hsa04670	hsa05146	Leukocyte transendothelial migration - Homo sapiens (human)	CLDN18,CLDN5,CLDN1,CXCL12,MMP2,THY1,VCAM1	Amoebiasis - Homo sapiens (human)	IL1R2,LAMA3,COL1A1,COL1A2,COL3A1,SERPINB3,TGFB3	0
hsa04670	hsa05152	Leukocyte transendothelial migration - Homo sapiens (human)	CLDN18,CLDN5,CLDN1,CXCL12,MMP2,THY1,VCAM1	Tuberculosis - Homo sapiens (human)	CLEC4E,JAK1,CD74,HLA-DOA,TGFB3	0
hsa04670	hsa05166	Leukocyte transendothelial migration - Homo sapiens (human)	CLDN18,CLDN5,CLDN1,CXCL12,MMP2,THY1,VCAM1	HTLV-I infection - Homo sapiens (human)	FZD5,IL1R2,JAK1,JUN,PDGFRA,CCND1,CCND2,HLA-DOA,MYB,TGFB3,VCAM1	0.009
hsa04670	hsa05168	Leukocyte transendothelial migration - Homo sapiens (human)	CLDN18,CLDN5,CLDN1,CXCL12,MMP2,THY1,VCAM1	Herpes simplex infection - Homo sapiens (human)	JAK1,JUN,SOCS3,CD74,HLA-DOA	0
hsa04670	hsa05202	Leukocyte transendothelial migration - Homo sapiens (human)	CLDN18,CLDN5,CLDN1,CXCL12,MMP2,THY1,VCAM1	Transcriptional misregulation in cancer - Homo sapiens (human)	DEFA3,FLT1,IL1R2,NFKBIZ,ZBTB16,CCND2,IGF1,PLAU,PROM1,SIX1,SIX4	0.003
hsa04670	hsa05205	Leukocyte transendothelial migration - Homo sapiens (human)	CLDN18,CLDN5,CLDN1,CXCL12,MMP2,THY1,VCAM1	Proteoglycans in cancer - Homo sapiens (human)	CAV2,FZD5,HBEGF,THBS1,ANK2,CCND1,FLNC,IGF1,MMP2,PLAU	0.004
hsa04670	hsa05206	Leukocyte transendothelial migration - Homo sapiens (human)	CLDN18,CLDN5,CLDN1,CXCL12,MMP2,THY1,VCAM1	MicroRNAs in cancer - Homo sapiens (human)	HMOX1,IRS2,MCL1,PDGFRA,THBS1,CCND1,CCND2,CYP24A1,MMP16,PLAU,SERPINB5,SOX4,TNC,TP63	0
hsa04670	hsa05219	Leukocyte transendothelial migration - Homo sapiens (human)	CLDN18,CLDN5,CLDN1,CXCL12,MMP2,THY1,VCAM1	Bladder cancer - Homo sapiens (human)	DAPK2,HBEGF,THBS1,CCND1,MMP1,MMP2	0.008
hsa04670	hsa05323	Leukocyte transendothelial migration - Homo sapiens (human)	CLDN18,CLDN5,CLDN1,CXCL12,MMP2,THY1,VCAM1	Rheumatoid arthritis - Homo sapiens (human)	FLT1,JUN,CTSK,CXCL12,HLA-DOA,MMP1,TGFB3	0.004
hsa04670	hsa05410	Leukocyte transendothelial migration - Homo sapiens (human)	CLDN18,CLDN5,CLDN1,CXCL12,MMP2,THY1,VCAM1	Hypertrophic cardiomyopathy (HCM) - Homo sapiens (human)	ITGA10,TNNC1,TTN,DES,IGF1,ITGB4,ITGB8,PRKAA2,TGFB3	0.001
hsa04670	hsa05412	Leukocyte transendothelial migration - Homo sapiens (human)	CLDN18,CLDN5,CLDN1,CXCL12,MMP2,THY1,VCAM1	Arrhythmogenic right ventricular cardiomyopathy (ARVC) - Homo sapiens (human)	ITGA10,CDH2,DES,ITGB4,ITGB8,TCF7L2	0
hsa04670	hsa05414	Leukocyte transendothelial migration - Homo sapiens (human)	CLDN18,CLDN5,CLDN1,CXCL12,MMP2,THY1,VCAM1	Dilated cardiomyopathy - Homo sapiens (human)	ADRB1,ITGA10,TNNC1,TTN,DES,IGF1,ITGB4,ITGB8,PLN,TGFB3	0.001
hsa04915	hsa04970	Estrogen signaling pathway - Homo sapiens (human)	HBEGF,HSPA1A,HSPA1B,JUN,GABBR1,GABBR2,KCNJ5,MMP2	Salivary secretion - Homo sapiens (human)	ADRB1,AQP5,GUCY1A3,KCNMA1,KCNN4,MUC5B	0.016
hsa04915	hsa04974	Estrogen signaling pathway - Homo sapiens (human)	HBEGF,HSPA1A,HSPA1B,JUN,GABBR1,GABBR2,KCNJ5,MMP2	Protein digestion and absorption - Homo sapiens (human)	MME,SLC1A1,COL10A1,COL14A1,COL15A1,COL17A1,COL18A1,COL1A1,COL1A2,COL3A1,COL5A1,COL5A2,COL6A1,COL6A3,COL7A1,CPA3,KCNN4,PRSS1	0
hsa04915	hsa04978	Estrogen signaling pathway - Homo sapiens (human)	HBEGF,HSPA1A,HSPA1B,JUN,GABBR1,GABBR2,KCNJ5,MMP2	Mineral absorption - Homo sapiens (human)	HMOX1,MT1E,MT1G,MT1M,MT1X,MT2A,TF	0
hsa04915	hsa05146	Estrogen signaling pathway - Homo sapiens (human)	HBEGF,HSPA1A,HSPA1B,JUN,GABBR1,GABBR2,KCNJ5,MMP2	Amoebiasis - Homo sapiens (human)	IL1R2,LAMA3,COL1A1,COL1A2,COL3A1,SERPINB3,TGFB3	0.001
hsa04915	hsa05152	Estrogen signaling pathway - Homo sapiens (human)	HBEGF,HSPA1A,HSPA1B,JUN,GABBR1,GABBR2,KCNJ5,MMP2	Tuberculosis - Homo sapiens (human)	CLEC4E,JAK1,CD74,HLA-DOA,TGFB3	0.009
hsa04915	hsa05160	Estrogen signaling pathway - Homo sapiens (human)	HBEGF,HSPA1A,HSPA1B,JUN,GABBR1,GABBR2,KCNJ5,MMP2	Hepatitis C - Homo sapiens (human)	CLDN18,CLDN5,JAK1,LDLR,SOCS3,CLDN1	0.005
hsa04915	hsa05166	Estrogen signaling pathway - Homo sapiens (human)	HBEGF,HSPA1A,HSPA1B,JUN,GABBR1,GABBR2,KCNJ5,MMP2	HTLV-I infection - Homo sapiens (human)	FZD5,IL1R2,JAK1,JUN,PDGFRA,CCND1,CCND2,HLA-DOA,MYB,TGFB3,VCAM1	0.001
hsa04915	hsa05168	Estrogen signaling pathway - Homo sapiens (human)	HBEGF,HSPA1A,HSPA1B,JUN,GABBR1,GABBR2,KCNJ5,MMP2	Herpes simplex infection - Homo sapiens (human)	JAK1,JUN,SOCS3,CD74,HLA-DOA	0.017
hsa04915	hsa05202	Estrogen signaling pathway - Homo sapiens (human)	HBEGF,HSPA1A,HSPA1B,JUN,GABBR1,GABBR2,KCNJ5,MMP2	Transcriptional misregulation in cancer - Homo sapiens (human)	DEFA3,FLT1,IL1R2,NFKBIZ,ZBTB16,CCND2,IGF1,PLAU,PROM1,SIX1,SIX4	0.011
hsa04915	hsa05206	Estrogen signaling pathway - Homo sapiens (human)	HBEGF,HSPA1A,HSPA1B,JUN,GABBR1,GABBR2,KCNJ5,MMP2	MicroRNAs in cancer - Homo sapiens (human)	HMOX1,IRS2,MCL1,PDGFRA,THBS1,CCND1,CCND2,CYP24A1,MMP16,PLAU,SERPINB5,SOX4,TNC,TP63	0
hsa04915	hsa05323	Estrogen signaling pathway - Homo sapiens (human)	HBEGF,HSPA1A,HSPA1B,JUN,GABBR1,GABBR2,KCNJ5,MMP2	Rheumatoid arthritis - Homo sapiens (human)	FLT1,JUN,CTSK,CXCL12,HLA-DOA,MMP1,TGFB3	0.009
hsa04915	hsa05414	Estrogen signaling pathway - Homo sapiens (human)	HBEGF,HSPA1A,HSPA1B,JUN,GABBR1,GABBR2,KCNJ5,MMP2	Dilated cardiomyopathy - Homo sapiens (human)	ADRB1,ITGA10,TNNC1,TTN,DES,IGF1,ITGB4,ITGB8,PLN,TGFB3	0.047
hsa04921	hsa04970	Oxytocin signaling pathway - Homo sapiens (human)	JUN,NPR1,CCND1,GUCY1A3,KCNJ5,PRKAA2	Salivary secretion - Homo sapiens (human)	ADRB1,AQP5,GUCY1A3,KCNMA1,KCNN4,MUC5B	0.005
hsa04921	hsa05032	Oxytocin signaling pathway - Homo sapiens (human)	JUN,NPR1,CCND1,GUCY1A3,KCNJ5,PRKAA2	Morphine addiction - Homo sapiens (human)	ARRB1,PDE4B,PDE4D,GABBR1,GABBR2,KCNJ5,PDE7B	0.028
hsa04921	hsa05202	Oxytocin signaling pathway - Homo sapiens (human)	JUN,NPR1,CCND1,GUCY1A3,KCNJ5,PRKAA2	Transcriptional misregulation in cancer - Homo sapiens (human)	DEFA3,FLT1,IL1R2,NFKBIZ,ZBTB16,CCND2,IGF1,PLAU,PROM1,SIX1,SIX4	0.029
hsa04933	hsa04974	AGE-RAGE signaling pathway in diabetic complications - Homo sapiens (human)	AGER,F3,FIGF,JUN,SERPINE1,CCND1,COL1A1,COL1A2,COL3A1,MMP2,TGFB3,VCAM1	Protein digestion and absorption - Homo sapiens (human)	MME,SLC1A1,COL10A1,COL14A1,COL15A1,COL17A1,COL18A1,COL1A1,COL1A2,COL3A1,COL5A1,COL5A2,COL6A1,COL6A3,COL7A1,CPA3,KCNN4,PRSS1	0
hsa04933	hsa04978	AGE-RAGE signaling pathway in diabetic complications - Homo sapiens (human)	AGER,F3,FIGF,JUN,SERPINE1,CCND1,COL1A1,COL1A2,COL3A1,MMP2,TGFB3,VCAM1	Mineral absorption - Homo sapiens (human)	HMOX1,MT1E,MT1G,MT1M,MT1X,MT2A,TF	0
hsa04933	hsa05145	AGE-RAGE signaling pathway in diabetic complications - Homo sapiens (human)	AGER,F3,FIGF,JUN,SERPINE1,CCND1,COL1A1,COL1A2,COL3A1,MMP2,TGFB3,VCAM1	Toxoplasmosis - Homo sapiens (human)	HSPA1A,HSPA1B,JAK1,LAMA3,LDLR,HLA-DOA,TGFB3	0
hsa04933	hsa05146	AGE-RAGE signaling pathway in diabetic complications - Homo sapiens (human)	AGER,F3,FIGF,JUN,SERPINE1,CCND1,COL1A1,COL1A2,COL3A1,MMP2,TGFB3,VCAM1	Amoebiasis - Homo sapiens (human)	IL1R2,LAMA3,COL1A1,COL1A2,COL3A1,SERPINB3,TGFB3	0.001
hsa04933	hsa05152	AGE-RAGE signaling pathway in diabetic complications - Homo sapiens (human)	AGER,F3,FIGF,JUN,SERPINE1,CCND1,COL1A1,COL1A2,COL3A1,MMP2,TGFB3,VCAM1	Tuberculosis - Homo sapiens (human)	CLEC4E,JAK1,CD74,HLA-DOA,TGFB3	0.001
hsa04933	hsa05160	AGE-RAGE signaling pathway in diabetic complications - Homo sapiens (human)	AGER,F3,FIGF,JUN,SERPINE1,CCND1,COL1A1,COL1A2,COL3A1,MMP2,TGFB3,VCAM1	Hepatitis C - Homo sapiens (human)	CLDN18,CLDN5,JAK1,LDLR,SOCS3,CLDN1	0
hsa04933	hsa05164	AGE-RAGE signaling pathway in diabetic complications - Homo sapiens (human)	AGER,F3,FIGF,JUN,SERPINE1,CCND1,COL1A1,COL1A2,COL3A1,MMP2,TGFB3,VCAM1	Influenza A - Homo sapiens (human)	HSPA1A,HSPA1B,JAK1,JUN,SOCS3,HLA-DOA,PRSS1,TMPRSS4	0.008
hsa04933	hsa05166	AGE-RAGE signaling pathway in diabetic complications - Homo sapiens (human)	AGER,F3,FIGF,JUN,SERPINE1,CCND1,COL1A1,COL1A2,COL3A1,MMP2,TGFB3,VCAM1	HTLV-I infection - Homo sapiens (human)	FZD5,IL1R2,JAK1,JUN,PDGFRA,CCND1,CCND2,HLA-DOA,MYB,TGFB3,VCAM1	0.001
hsa04933	hsa05168	AGE-RAGE signaling pathway in diabetic complications - Homo sapiens (human)	AGER,F3,FIGF,JUN,SERPINE1,CCND1,COL1A1,COL1A2,COL3A1,MMP2,TGFB3,VCAM1	Herpes simplex infection - Homo sapiens (human)	JAK1,JUN,SOCS3,CD74,HLA-DOA	0
hsa04933	hsa05200	AGE-RAGE signaling pathway in diabetic complications - Homo sapiens (human)	AGER,F3,FIGF,JUN,SERPINE1,CCND1,COL1A1,COL1A2,COL3A1,MMP2,TGFB3,VCAM1	Pathways in cancer - Homo sapiens (human)	CSF3R,DAPK2,EDNRB,FIGF,FZD5,HHIP,JAK1,JUN,LAMA3,PDGFRA,ZBTB16,CCND1,CXCL12,FGF14,IGF1,MMP1,MMP2,TCF7L2,TGFB3	0.004
hsa04933	hsa05202	AGE-RAGE signaling pathway in diabetic complications - Homo sapiens (human)	AGER,F3,FIGF,JUN,SERPINE1,CCND1,COL1A1,COL1A2,COL3A1,MMP2,TGFB3,VCAM1	Transcriptional misregulation in cancer - Homo sapiens (human)	DEFA3,FLT1,IL1R2,NFKBIZ,ZBTB16,CCND2,IGF1,PLAU,PROM1,SIX1,SIX4	0
hsa04933	hsa05205	AGE-RAGE signaling pathway in diabetic complications - Homo sapiens (human)	AGER,F3,FIGF,JUN,SERPINE1,CCND1,COL1A1,COL1A2,COL3A1,MMP2,TGFB3,VCAM1	Proteoglycans in cancer - Homo sapiens (human)	CAV2,FZD5,HBEGF,THBS1,ANK2,CCND1,FLNC,IGF1,MMP2,PLAU	0
hsa04933	hsa05206	AGE-RAGE signaling pathway in diabetic complications - Homo sapiens (human)	AGER,F3,FIGF,JUN,SERPINE1,CCND1,COL1A1,COL1A2,COL3A1,MMP2,TGFB3,VCAM1	MicroRNAs in cancer - Homo sapiens (human)	HMOX1,IRS2,MCL1,PDGFRA,THBS1,CCND1,CCND2,CYP24A1,MMP16,PLAU,SERPINB5,SOX4,TNC,TP63	0
hsa04933	hsa05219	AGE-RAGE signaling pathway in diabetic complications - Homo sapiens (human)	AGER,F3,FIGF,JUN,SERPINE1,CCND1,COL1A1,COL1A2,COL3A1,MMP2,TGFB3,VCAM1	Bladder cancer - Homo sapiens (human)	DAPK2,HBEGF,THBS1,CCND1,MMP1,MMP2	0
hsa04933	hsa05323	AGE-RAGE signaling pathway in diabetic complications - Homo sapiens (human)	AGER,F3,FIGF,JUN,SERPINE1,CCND1,COL1A1,COL1A2,COL3A1,MMP2,TGFB3,VCAM1	Rheumatoid arthritis - Homo sapiens (human)	FLT1,JUN,CTSK,CXCL12,HLA-DOA,MMP1,TGFB3	0
hsa04933	hsa05410	AGE-RAGE signaling pathway in diabetic complications - Homo sapiens (human)	AGER,F3,FIGF,JUN,SERPINE1,CCND1,COL1A1,COL1A2,COL3A1,MMP2,TGFB3,VCAM1	Hypertrophic cardiomyopathy (HCM) - Homo sapiens (human)	ITGA10,TNNC1,TTN,DES,IGF1,ITGB4,ITGB8,PRKAA2,TGFB3	0
hsa04933	hsa05412	AGE-RAGE signaling pathway in diabetic complications - Homo sapiens (human)	AGER,F3,FIGF,JUN,SERPINE1,CCND1,COL1A1,COL1A2,COL3A1,MMP2,TGFB3,VCAM1	Arrhythmogenic right ventricular cardiomyopathy (ARVC) - Homo sapiens (human)	ITGA10,CDH2,DES,ITGB4,ITGB8,TCF7L2	0
hsa04933	hsa05414	AGE-RAGE signaling pathway in diabetic complications - Homo sapiens (human)	AGER,F3,FIGF,JUN,SERPINE1,CCND1,COL1A1,COL1A2,COL3A1,MMP2,TGFB3,VCAM1	Dilated cardiomyopathy - Homo sapiens (human)	ADRB1,ITGA10,TNNC1,TTN,DES,IGF1,ITGB4,ITGB8,PLN,TGFB3	0
hsa04970	hsa04972	Salivary secretion - Homo sapiens (human)	ADRB1,AQP5,GUCY1A3,KCNMA1,KCNN4,MUC5B	Pancreatic secretion - Homo sapiens (human)	PLA2G1B,CLCA2,CPA3,KCNMA1,PRSS1	0.041
hsa04970	hsa05168	Salivary secretion - Homo sapiens (human)	ADRB1,AQP5,GUCY1A3,KCNMA1,KCNN4,MUC5B	Herpes simplex infection - Homo sapiens (human)	JAK1,JUN,SOCS3,CD74,HLA-DOA	0.023
hsa04972	hsa04974	Pancreatic secretion - Homo sapiens (human)	PLA2G1B,CLCA2,CPA3,KCNMA1,PRSS1	Protein digestion and absorption - Homo sapiens (human)	MME,SLC1A1,COL10A1,COL14A1,COL15A1,COL17A1,COL18A1,COL1A1,COL1A2,COL3A1,COL5A1,COL5A2,COL6A1,COL6A3,COL7A1,CPA3,KCNN4,PRSS1	0.004
hsa04972	hsa05414	Pancreatic secretion - Homo sapiens (human)	PLA2G1B,CLCA2,CPA3,KCNMA1,PRSS1	Dilated cardiomyopathy - Homo sapiens (human)	ADRB1,ITGA10,TNNC1,TTN,DES,IGF1,ITGB4,ITGB8,PLN,TGFB3	0.018
hsa04974	hsa05145	Protein digestion and absorption - Homo sapiens (human)	MME,SLC1A1,COL10A1,COL14A1,COL15A1,COL17A1,COL18A1,COL1A1,COL1A2,COL3A1,COL5A1,COL5A2,COL6A1,COL6A3,COL7A1,CPA3,KCNN4,PRSS1	Toxoplasmosis - Homo sapiens (human)	HSPA1A,HSPA1B,JAK1,LAMA3,LDLR,HLA-DOA,TGFB3	0
hsa04974	hsa05146	Protein digestion and absorption - Homo sapiens (human)	MME,SLC1A1,COL10A1,COL14A1,COL15A1,COL17A1,COL18A1,COL1A1,COL1A2,COL3A1,COL5A1,COL5A2,COL6A1,COL6A3,COL7A1,CPA3,KCNN4,PRSS1	Amoebiasis - Homo sapiens (human)	IL1R2,LAMA3,COL1A1,COL1A2,COL3A1,SERPINB3,TGFB3	0
hsa04974	hsa05152	Protein digestion and absorption - Homo sapiens (human)	MME,SLC1A1,COL10A1,COL14A1,COL15A1,COL17A1,COL18A1,COL1A1,COL1A2,COL3A1,COL5A1,COL5A2,COL6A1,COL6A3,COL7A1,CPA3,KCNN4,PRSS1	Tuberculosis - Homo sapiens (human)	CLEC4E,JAK1,CD74,HLA-DOA,TGFB3	0
hsa04974	hsa05160	Protein digestion and absorption - Homo sapiens (human)	MME,SLC1A1,COL10A1,COL14A1,COL15A1,COL17A1,COL18A1,COL1A1,COL1A2,COL3A1,COL5A1,COL5A2,COL6A1,COL6A3,COL7A1,CPA3,KCNN4,PRSS1	Hepatitis C - Homo sapiens (human)	CLDN18,CLDN5,JAK1,LDLR,SOCS3,CLDN1	0.032
hsa04974	hsa05166	Protein digestion and absorption - Homo sapiens (human)	MME,SLC1A1,COL10A1,COL14A1,COL15A1,COL17A1,COL18A1,COL1A1,COL1A2,COL3A1,COL5A1,COL5A2,COL6A1,COL6A3,COL7A1,CPA3,KCNN4,PRSS1	HTLV-I infection - Homo sapiens (human)	FZD5,IL1R2,JAK1,JUN,PDGFRA,CCND1,CCND2,HLA-DOA,MYB,TGFB3,VCAM1	0
hsa04974	hsa05168	Protein digestion and absorption - Homo sapiens (human)	MME,SLC1A1,COL10A1,COL14A1,COL15A1,COL17A1,COL18A1,COL1A1,COL1A2,COL3A1,COL5A1,COL5A2,COL6A1,COL6A3,COL7A1,CPA3,KCNN4,PRSS1	Herpes simplex infection - Homo sapiens (human)	JAK1,JUN,SOCS3,CD74,HLA-DOA	0.007
hsa04974	hsa05200	Protein digestion and absorption - Homo sapiens (human)	MME,SLC1A1,COL10A1,COL14A1,COL15A1,COL17A1,COL18A1,COL1A1,COL1A2,COL3A1,COL5A1,COL5A2,COL6A1,COL6A3,COL7A1,CPA3,KCNN4,PRSS1	Pathways in cancer - Homo sapiens (human)	CSF3R,DAPK2,EDNRB,FIGF,FZD5,HHIP,JAK1,JUN,LAMA3,PDGFRA,ZBTB16,CCND1,CXCL12,FGF14,IGF1,MMP1,MMP2,TCF7L2,TGFB3	0
hsa04974	hsa05202	Protein digestion and absorption - Homo sapiens (human)	MME,SLC1A1,COL10A1,COL14A1,COL15A1,COL17A1,COL18A1,COL1A1,COL1A2,COL3A1,COL5A1,COL5A2,COL6A1,COL6A3,COL7A1,CPA3,KCNN4,PRSS1	Transcriptional misregulation in cancer - Homo sapiens (human)	DEFA3,FLT1,IL1R2,NFKBIZ,ZBTB16,CCND2,IGF1,PLAU,PROM1,SIX1,SIX4	0
hsa04974	hsa05205	Protein digestion and absorption - Homo sapiens (human)	MME,SLC1A1,COL10A1,COL14A1,COL15A1,COL17A1,COL18A1,COL1A1,COL1A2,COL3A1,COL5A1,COL5A2,COL6A1,COL6A3,COL7A1,CPA3,KCNN4,PRSS1	Proteoglycans in cancer - Homo sapiens (human)	CAV2,FZD5,HBEGF,THBS1,ANK2,CCND1,FLNC,IGF1,MMP2,PLAU	0
hsa04974	hsa05206	Protein digestion and absorption - Homo sapiens (human)	MME,SLC1A1,COL10A1,COL14A1,COL15A1,COL17A1,COL18A1,COL1A1,COL1A2,COL3A1,COL5A1,COL5A2,COL6A1,COL6A3,COL7A1,CPA3,KCNN4,PRSS1	MicroRNAs in cancer - Homo sapiens (human)	HMOX1,IRS2,MCL1,PDGFRA,THBS1,CCND1,CCND2,CYP24A1,MMP16,PLAU,SERPINB5,SOX4,TNC,TP63	0
hsa04974	hsa05219	Protein digestion and absorption - Homo sapiens (human)	MME,SLC1A1,COL10A1,COL14A1,COL15A1,COL17A1,COL18A1,COL1A1,COL1A2,COL3A1,COL5A1,COL5A2,COL6A1,COL6A3,COL7A1,CPA3,KCNN4,PRSS1	Bladder cancer - Homo sapiens (human)	DAPK2,HBEGF,THBS1,CCND1,MMP1,MMP2	0
hsa04974	hsa05323	Protein digestion and absorption - Homo sapiens (human)	MME,SLC1A1,COL10A1,COL14A1,COL15A1,COL17A1,COL18A1,COL1A1,COL1A2,COL3A1,COL5A1,COL5A2,COL6A1,COL6A3,COL7A1,CPA3,KCNN4,PRSS1	Rheumatoid arthritis - Homo sapiens (human)	FLT1,JUN,CTSK,CXCL12,HLA-DOA,MMP1,TGFB3	0
hsa04974	hsa05410	Protein digestion and absorption - Homo sapiens (human)	MME,SLC1A1,COL10A1,COL14A1,COL15A1,COL17A1,COL18A1,COL1A1,COL1A2,COL3A1,COL5A1,COL5A2,COL6A1,COL6A3,COL7A1,CPA3,KCNN4,PRSS1	Hypertrophic cardiomyopathy (HCM) - Homo sapiens (human)	ITGA10,TNNC1,TTN,DES,IGF1,ITGB4,ITGB8,PRKAA2,TGFB3	0
hsa04974	hsa05412	Protein digestion and absorption - Homo sapiens (human)	MME,SLC1A1,COL10A1,COL14A1,COL15A1,COL17A1,COL18A1,COL1A1,COL1A2,COL3A1,COL5A1,COL5A2,COL6A1,COL6A3,COL7A1,CPA3,KCNN4,PRSS1	Arrhythmogenic right ventricular cardiomyopathy (ARVC) - Homo sapiens (human)	ITGA10,CDH2,DES,ITGB4,ITGB8,TCF7L2	0
hsa04974	hsa05414	Protein digestion and absorption - Homo sapiens (human)	MME,SLC1A1,COL10A1,COL14A1,COL15A1,COL17A1,COL18A1,COL1A1,COL1A2,COL3A1,COL5A1,COL5A2,COL6A1,COL6A3,COL7A1,CPA3,KCNN4,PRSS1	Dilated cardiomyopathy - Homo sapiens (human)	ADRB1,ITGA10,TNNC1,TTN,DES,IGF1,ITGB4,ITGB8,PLN,TGFB3	0
hsa04978	hsa05146	Mineral absorption - Homo sapiens (human)	HMOX1,MT1E,MT1G,MT1M,MT1X,MT2A,TF	Amoebiasis - Homo sapiens (human)	IL1R2,LAMA3,COL1A1,COL1A2,COL3A1,SERPINB3,TGFB3	0.031
hsa04978	hsa05166	Mineral absorption - Homo sapiens (human)	HMOX1,MT1E,MT1G,MT1M,MT1X,MT2A,TF	HTLV-I infection - Homo sapiens (human)	FZD5,IL1R2,JAK1,JUN,PDGFRA,CCND1,CCND2,HLA-DOA,MYB,TGFB3,VCAM1	0.007
hsa04978	hsa05200	Mineral absorption - Homo sapiens (human)	HMOX1,MT1E,MT1G,MT1M,MT1X,MT2A,TF	Pathways in cancer - Homo sapiens (human)	CSF3R,DAPK2,EDNRB,FIGF,FZD5,HHIP,JAK1,JUN,LAMA3,PDGFRA,ZBTB16,CCND1,CXCL12,FGF14,IGF1,MMP1,MMP2,TCF7L2,TGFB3	0.022
hsa04978	hsa05205	Mineral absorption - Homo sapiens (human)	HMOX1,MT1E,MT1G,MT1M,MT1X,MT2A,TF	Proteoglycans in cancer - Homo sapiens (human)	CAV2,FZD5,HBEGF,THBS1,ANK2,CCND1,FLNC,IGF1,MMP2,PLAU	0.022
hsa04978	hsa05323	Mineral absorption - Homo sapiens (human)	HMOX1,MT1E,MT1G,MT1M,MT1X,MT2A,TF	Rheumatoid arthritis - Homo sapiens (human)	FLT1,JUN,CTSK,CXCL12,HLA-DOA,MMP1,TGFB3	0.003
hsa05145	hsa05202	Toxoplasmosis - Homo sapiens (human)	HSPA1A,HSPA1B,JAK1,LAMA3,LDLR,HLA-DOA,TGFB3	Transcriptional misregulation in cancer - Homo sapiens (human)	DEFA3,FLT1,IL1R2,NFKBIZ,ZBTB16,CCND2,IGF1,PLAU,PROM1,SIX1,SIX4	0.048
hsa05145	hsa05205	Toxoplasmosis - Homo sapiens (human)	HSPA1A,HSPA1B,JAK1,LAMA3,LDLR,HLA-DOA,TGFB3	Proteoglycans in cancer - Homo sapiens (human)	CAV2,FZD5,HBEGF,THBS1,ANK2,CCND1,FLNC,IGF1,MMP2,PLAU	0.001
hsa05145	hsa05206	Toxoplasmosis - Homo sapiens (human)	HSPA1A,HSPA1B,JAK1,LAMA3,LDLR,HLA-DOA,TGFB3	MicroRNAs in cancer - Homo sapiens (human)	HMOX1,IRS2,MCL1,PDGFRA,THBS1,CCND1,CCND2,CYP24A1,MMP16,PLAU,SERPINB5,SOX4,TNC,TP63	0.002
hsa05145	hsa05219	Toxoplasmosis - Homo sapiens (human)	HSPA1A,HSPA1B,JAK1,LAMA3,LDLR,HLA-DOA,TGFB3	Bladder cancer - Homo sapiens (human)	DAPK2,HBEGF,THBS1,CCND1,MMP1,MMP2	0
hsa05145	hsa05412	Toxoplasmosis - Homo sapiens (human)	HSPA1A,HSPA1B,JAK1,LAMA3,LDLR,HLA-DOA,TGFB3	Arrhythmogenic right ventricular cardiomyopathy (ARVC) - Homo sapiens (human)	ITGA10,CDH2,DES,ITGB4,ITGB8,TCF7L2	0.012
hsa05146	hsa05152	Amoebiasis - Homo sapiens (human)	IL1R2,LAMA3,COL1A1,COL1A2,COL3A1,SERPINB3,TGFB3	Tuberculosis - Homo sapiens (human)	CLEC4E,JAK1,CD74,HLA-DOA,TGFB3	0
hsa05146	hsa05160	Amoebiasis - Homo sapiens (human)	IL1R2,LAMA3,COL1A1,COL1A2,COL3A1,SERPINB3,TGFB3	Hepatitis C - Homo sapiens (human)	CLDN18,CLDN5,JAK1,LDLR,SOCS3,CLDN1	0.019
hsa05146	hsa05166	Amoebiasis - Homo sapiens (human)	IL1R2,LAMA3,COL1A1,COL1A2,COL3A1,SERPINB3,TGFB3	HTLV-I infection - Homo sapiens (human)	FZD5,IL1R2,JAK1,JUN,PDGFRA,CCND1,CCND2,HLA-DOA,MYB,TGFB3,VCAM1	0.011
hsa05146	hsa05168	Amoebiasis - Homo sapiens (human)	IL1R2,LAMA3,COL1A1,COL1A2,COL3A1,SERPINB3,TGFB3	Herpes simplex infection - Homo sapiens (human)	JAK1,JUN,SOCS3,CD74,HLA-DOA	0
hsa05146	hsa05200	Amoebiasis - Homo sapiens (human)	IL1R2,LAMA3,COL1A1,COL1A2,COL3A1,SERPINB3,TGFB3	Pathways in cancer - Homo sapiens (human)	CSF3R,DAPK2,EDNRB,FIGF,FZD5,HHIP,JAK1,JUN,LAMA3,PDGFRA,ZBTB16,CCND1,CXCL12,FGF14,IGF1,MMP1,MMP2,TCF7L2,TGFB3	0.008
hsa05146	hsa05202	Amoebiasis - Homo sapiens (human)	IL1R2,LAMA3,COL1A1,COL1A2,COL3A1,SERPINB3,TGFB3	Transcriptional misregulation in cancer - Homo sapiens (human)	DEFA3,FLT1,IL1R2,NFKBIZ,ZBTB16,CCND2,IGF1,PLAU,PROM1,SIX1,SIX4	0
hsa05146	hsa05205	Amoebiasis - Homo sapiens (human)	IL1R2,LAMA3,COL1A1,COL1A2,COL3A1,SERPINB3,TGFB3	Proteoglycans in cancer - Homo sapiens (human)	CAV2,FZD5,HBEGF,THBS1,ANK2,CCND1,FLNC,IGF1,MMP2,PLAU	0
hsa05146	hsa05206	Amoebiasis - Homo sapiens (human)	IL1R2,LAMA3,COL1A1,COL1A2,COL3A1,SERPINB3,TGFB3	MicroRNAs in cancer - Homo sapiens (human)	HMOX1,IRS2,MCL1,PDGFRA,THBS1,CCND1,CCND2,CYP24A1,MMP16,PLAU,SERPINB5,SOX4,TNC,TP63	0
hsa05146	hsa05219	Amoebiasis - Homo sapiens (human)	IL1R2,LAMA3,COL1A1,COL1A2,COL3A1,SERPINB3,TGFB3	Bladder cancer - Homo sapiens (human)	DAPK2,HBEGF,THBS1,CCND1,MMP1,MMP2	0
hsa05146	hsa05323	Amoebiasis - Homo sapiens (human)	IL1R2,LAMA3,COL1A1,COL1A2,COL3A1,SERPINB3,TGFB3	Rheumatoid arthritis - Homo sapiens (human)	FLT1,JUN,CTSK,CXCL12,HLA-DOA,MMP1,TGFB3	0
hsa05146	hsa05410	Amoebiasis - Homo sapiens (human)	IL1R2,LAMA3,COL1A1,COL1A2,COL3A1,SERPINB3,TGFB3	Hypertrophic cardiomyopathy (HCM) - Homo sapiens (human)	ITGA10,TNNC1,TTN,DES,IGF1,ITGB4,ITGB8,PRKAA2,TGFB3	0
hsa05146	hsa05412	Amoebiasis - Homo sapiens (human)	IL1R2,LAMA3,COL1A1,COL1A2,COL3A1,SERPINB3,TGFB3	Arrhythmogenic right ventricular cardiomyopathy (ARVC) - Homo sapiens (human)	ITGA10,CDH2,DES,ITGB4,ITGB8,TCF7L2	0
hsa05146	hsa05414	Amoebiasis - Homo sapiens (human)	IL1R2,LAMA3,COL1A1,COL1A2,COL3A1,SERPINB3,TGFB3	Dilated cardiomyopathy - Homo sapiens (human)	ADRB1,ITGA10,TNNC1,TTN,DES,IGF1,ITGB4,ITGB8,PLN,TGFB3	0
hsa05152	hsa05202	Tuberculosis - Homo sapiens (human)	CLEC4E,JAK1,CD74,HLA-DOA,TGFB3	Transcriptional misregulation in cancer - Homo sapiens (human)	DEFA3,FLT1,IL1R2,NFKBIZ,ZBTB16,CCND2,IGF1,PLAU,PROM1,SIX1,SIX4	0.001
hsa05152	hsa05205	Tuberculosis - Homo sapiens (human)	CLEC4E,JAK1,CD74,HLA-DOA,TGFB3	Proteoglycans in cancer - Homo sapiens (human)	CAV2,FZD5,HBEGF,THBS1,ANK2,CCND1,FLNC,IGF1,MMP2,PLAU	0.002
hsa05152	hsa05206	Tuberculosis - Homo sapiens (human)	CLEC4E,JAK1,CD74,HLA-DOA,TGFB3	MicroRNAs in cancer - Homo sapiens (human)	HMOX1,IRS2,MCL1,PDGFRA,THBS1,CCND1,CCND2,CYP24A1,MMP16,PLAU,SERPINB5,SOX4,TNC,TP63	0.004
hsa05152	hsa05219	Tuberculosis - Homo sapiens (human)	CLEC4E,JAK1,CD74,HLA-DOA,TGFB3	Bladder cancer - Homo sapiens (human)	DAPK2,HBEGF,THBS1,CCND1,MMP1,MMP2	0.008
hsa05152	hsa05412	Tuberculosis - Homo sapiens (human)	CLEC4E,JAK1,CD74,HLA-DOA,TGFB3	Arrhythmogenic right ventricular cardiomyopathy (ARVC) - Homo sapiens (human)	ITGA10,CDH2,DES,ITGB4,ITGB8,TCF7L2	0.005
hsa05160	hsa05200	Hepatitis C - Homo sapiens (human)	CLDN18,CLDN5,JAK1,LDLR,SOCS3,CLDN1	Pathways in cancer - Homo sapiens (human)	CSF3R,DAPK2,EDNRB,FIGF,FZD5,HHIP,JAK1,JUN,LAMA3,PDGFRA,ZBTB16,CCND1,CXCL12,FGF14,IGF1,MMP1,MMP2,TCF7L2,TGFB3	0.015
hsa05160	hsa05202	Hepatitis C - Homo sapiens (human)	CLDN18,CLDN5,JAK1,LDLR,SOCS3,CLDN1	Transcriptional misregulation in cancer - Homo sapiens (human)	DEFA3,FLT1,IL1R2,NFKBIZ,ZBTB16,CCND2,IGF1,PLAU,PROM1,SIX1,SIX4	0.001
hsa05160	hsa05205	Hepatitis C - Homo sapiens (human)	CLDN18,CLDN5,JAK1,LDLR,SOCS3,CLDN1	Proteoglycans in cancer - Homo sapiens (human)	CAV2,FZD5,HBEGF,THBS1,ANK2,CCND1,FLNC,IGF1,MMP2,PLAU	0
hsa05160	hsa05206	Hepatitis C - Homo sapiens (human)	CLDN18,CLDN5,JAK1,LDLR,SOCS3,CLDN1	MicroRNAs in cancer - Homo sapiens (human)	HMOX1,IRS2,MCL1,PDGFRA,THBS1,CCND1,CCND2,CYP24A1,MMP16,PLAU,SERPINB5,SOX4,TNC,TP63	0
hsa05160	hsa05219	Hepatitis C - Homo sapiens (human)	CLDN18,CLDN5,JAK1,LDLR,SOCS3,CLDN1	Bladder cancer - Homo sapiens (human)	DAPK2,HBEGF,THBS1,CCND1,MMP1,MMP2	0
hsa05160	hsa05323	Hepatitis C - Homo sapiens (human)	CLDN18,CLDN5,JAK1,LDLR,SOCS3,CLDN1	Rheumatoid arthritis - Homo sapiens (human)	FLT1,JUN,CTSK,CXCL12,HLA-DOA,MMP1,TGFB3	0
hsa05160	hsa05412	Hepatitis C - Homo sapiens (human)	CLDN18,CLDN5,JAK1,LDLR,SOCS3,CLDN1	Arrhythmogenic right ventricular cardiomyopathy (ARVC) - Homo sapiens (human)	ITGA10,CDH2,DES,ITGB4,ITGB8,TCF7L2	0.002
hsa05164	hsa05202	Influenza A - Homo sapiens (human)	HSPA1A,HSPA1B,JAK1,JUN,SOCS3,HLA-DOA,PRSS1,TMPRSS4	Transcriptional misregulation in cancer - Homo sapiens (human)	DEFA3,FLT1,IL1R2,NFKBIZ,ZBTB16,CCND2,IGF1,PLAU,PROM1,SIX1,SIX4	0.004
hsa05164	hsa05205	Influenza A - Homo sapiens (human)	HSPA1A,HSPA1B,JAK1,JUN,SOCS3,HLA-DOA,PRSS1,TMPRSS4	Proteoglycans in cancer - Homo sapiens (human)	CAV2,FZD5,HBEGF,THBS1,ANK2,CCND1,FLNC,IGF1,MMP2,PLAU	0.003
hsa05164	hsa05206	Influenza A - Homo sapiens (human)	HSPA1A,HSPA1B,JAK1,JUN,SOCS3,HLA-DOA,PRSS1,TMPRSS4	MicroRNAs in cancer - Homo sapiens (human)	HMOX1,IRS2,MCL1,PDGFRA,THBS1,CCND1,CCND2,CYP24A1,MMP16,PLAU,SERPINB5,SOX4,TNC,TP63	0
hsa05164	hsa05219	Influenza A - Homo sapiens (human)	HSPA1A,HSPA1B,JAK1,JUN,SOCS3,HLA-DOA,PRSS1,TMPRSS4	Bladder cancer - Homo sapiens (human)	DAPK2,HBEGF,THBS1,CCND1,MMP1,MMP2	0.048
hsa05166	hsa05202	HTLV-I infection - Homo sapiens (human)	FZD5,IL1R2,JAK1,JUN,PDGFRA,CCND1,CCND2,HLA-DOA,MYB,TGFB3,VCAM1	Transcriptional misregulation in cancer - Homo sapiens (human)	DEFA3,FLT1,IL1R2,NFKBIZ,ZBTB16,CCND2,IGF1,PLAU,PROM1,SIX1,SIX4	0.001
hsa05166	hsa05205	HTLV-I infection - Homo sapiens (human)	FZD5,IL1R2,JAK1,JUN,PDGFRA,CCND1,CCND2,HLA-DOA,MYB,TGFB3,VCAM1	Proteoglycans in cancer - Homo sapiens (human)	CAV2,FZD5,HBEGF,THBS1,ANK2,CCND1,FLNC,IGF1,MMP2,PLAU	0.001
hsa05166	hsa05206	HTLV-I infection - Homo sapiens (human)	FZD5,IL1R2,JAK1,JUN,PDGFRA,CCND1,CCND2,HLA-DOA,MYB,TGFB3,VCAM1	MicroRNAs in cancer - Homo sapiens (human)	HMOX1,IRS2,MCL1,PDGFRA,THBS1,CCND1,CCND2,CYP24A1,MMP16,PLAU,SERPINB5,SOX4,TNC,TP63	0
hsa05166	hsa05219	HTLV-I infection - Homo sapiens (human)	FZD5,IL1R2,JAK1,JUN,PDGFRA,CCND1,CCND2,HLA-DOA,MYB,TGFB3,VCAM1	Bladder cancer - Homo sapiens (human)	DAPK2,HBEGF,THBS1,CCND1,MMP1,MMP2	0.001
hsa05166	hsa05323	HTLV-I infection - Homo sapiens (human)	FZD5,IL1R2,JAK1,JUN,PDGFRA,CCND1,CCND2,HLA-DOA,MYB,TGFB3,VCAM1	Rheumatoid arthritis - Homo sapiens (human)	FLT1,JUN,CTSK,CXCL12,HLA-DOA,MMP1,TGFB3	0.005
hsa05166	hsa05410	HTLV-I infection - Homo sapiens (human)	FZD5,IL1R2,JAK1,JUN,PDGFRA,CCND1,CCND2,HLA-DOA,MYB,TGFB3,VCAM1	Hypertrophic cardiomyopathy (HCM) - Homo sapiens (human)	ITGA10,TNNC1,TTN,DES,IGF1,ITGB4,ITGB8,PRKAA2,TGFB3	0.039
hsa05166	hsa05412	HTLV-I infection - Homo sapiens (human)	FZD5,IL1R2,JAK1,JUN,PDGFRA,CCND1,CCND2,HLA-DOA,MYB,TGFB3,VCAM1	Arrhythmogenic right ventricular cardiomyopathy (ARVC) - Homo sapiens (human)	ITGA10,CDH2,DES,ITGB4,ITGB8,TCF7L2	0
hsa05168	hsa05202	Herpes simplex infection - Homo sapiens (human)	JAK1,JUN,SOCS3,CD74,HLA-DOA	Transcriptional misregulation in cancer - Homo sapiens (human)	DEFA3,FLT1,IL1R2,NFKBIZ,ZBTB16,CCND2,IGF1,PLAU,PROM1,SIX1,SIX4	0.002
hsa05168	hsa05205	Herpes simplex infection - Homo sapiens (human)	JAK1,JUN,SOCS3,CD74,HLA-DOA	Proteoglycans in cancer - Homo sapiens (human)	CAV2,FZD5,HBEGF,THBS1,ANK2,CCND1,FLNC,IGF1,MMP2,PLAU	0
hsa05168	hsa05206	Herpes simplex infection - Homo sapiens (human)	JAK1,JUN,SOCS3,CD74,HLA-DOA	MicroRNAs in cancer - Homo sapiens (human)	HMOX1,IRS2,MCL1,PDGFRA,THBS1,CCND1,CCND2,CYP24A1,MMP16,PLAU,SERPINB5,SOX4,TNC,TP63	0
hsa05168	hsa05219	Herpes simplex infection - Homo sapiens (human)	JAK1,JUN,SOCS3,CD74,HLA-DOA	Bladder cancer - Homo sapiens (human)	DAPK2,HBEGF,THBS1,CCND1,MMP1,MMP2	0.006
hsa05168	hsa05323	Herpes simplex infection - Homo sapiens (human)	JAK1,JUN,SOCS3,CD74,HLA-DOA	Rheumatoid arthritis - Homo sapiens (human)	FLT1,JUN,CTSK,CXCL12,HLA-DOA,MMP1,TGFB3	0.001
hsa05200	hsa05202	Pathways in cancer - Homo sapiens (human)	CSF3R,DAPK2,EDNRB,FIGF,FZD5,HHIP,JAK1,JUN,LAMA3,PDGFRA,ZBTB16,CCND1,CXCL12,FGF14,IGF1,MMP1,MMP2,TCF7L2,TGFB3	Transcriptional misregulation in cancer - Homo sapiens (human)	DEFA3,FLT1,IL1R2,NFKBIZ,ZBTB16,CCND2,IGF1,PLAU,PROM1,SIX1,SIX4	0
hsa05200	hsa05205	Pathways in cancer - Homo sapiens (human)	CSF3R,DAPK2,EDNRB,FIGF,FZD5,HHIP,JAK1,JUN,LAMA3,PDGFRA,ZBTB16,CCND1,CXCL12,FGF14,IGF1,MMP1,MMP2,TCF7L2,TGFB3	Proteoglycans in cancer - Homo sapiens (human)	CAV2,FZD5,HBEGF,THBS1,ANK2,CCND1,FLNC,IGF1,MMP2,PLAU	0.003
hsa05200	hsa05206	Pathways in cancer - Homo sapiens (human)	CSF3R,DAPK2,EDNRB,FIGF,FZD5,HHIP,JAK1,JUN,LAMA3,PDGFRA,ZBTB16,CCND1,CXCL12,FGF14,IGF1,MMP1,MMP2,TCF7L2,TGFB3	MicroRNAs in cancer - Homo sapiens (human)	HMOX1,IRS2,MCL1,PDGFRA,THBS1,CCND1,CCND2,CYP24A1,MMP16,PLAU,SERPINB5,SOX4,TNC,TP63	0
hsa05200	hsa05219	Pathways in cancer - Homo sapiens (human)	CSF3R,DAPK2,EDNRB,FIGF,FZD5,HHIP,JAK1,JUN,LAMA3,PDGFRA,ZBTB16,CCND1,CXCL12,FGF14,IGF1,MMP1,MMP2,TCF7L2,TGFB3	Bladder cancer - Homo sapiens (human)	DAPK2,HBEGF,THBS1,CCND1,MMP1,MMP2	0.001
hsa05200	hsa05323	Pathways in cancer - Homo sapiens (human)	CSF3R,DAPK2,EDNRB,FIGF,FZD5,HHIP,JAK1,JUN,LAMA3,PDGFRA,ZBTB16,CCND1,CXCL12,FGF14,IGF1,MMP1,MMP2,TCF7L2,TGFB3	Rheumatoid arthritis - Homo sapiens (human)	FLT1,JUN,CTSK,CXCL12,HLA-DOA,MMP1,TGFB3	0
hsa05200	hsa05410	Pathways in cancer - Homo sapiens (human)	CSF3R,DAPK2,EDNRB,FIGF,FZD5,HHIP,JAK1,JUN,LAMA3,PDGFRA,ZBTB16,CCND1,CXCL12,FGF14,IGF1,MMP1,MMP2,TCF7L2,TGFB3	Hypertrophic cardiomyopathy (HCM) - Homo sapiens (human)	ITGA10,TNNC1,TTN,DES,IGF1,ITGB4,ITGB8,PRKAA2,TGFB3	0.002
hsa05200	hsa05412	Pathways in cancer - Homo sapiens (human)	CSF3R,DAPK2,EDNRB,FIGF,FZD5,HHIP,JAK1,JUN,LAMA3,PDGFRA,ZBTB16,CCND1,CXCL12,FGF14,IGF1,MMP1,MMP2,TCF7L2,TGFB3	Arrhythmogenic right ventricular cardiomyopathy (ARVC) - Homo sapiens (human)	ITGA10,CDH2,DES,ITGB4,ITGB8,TCF7L2	0
hsa05200	hsa05414	Pathways in cancer - Homo sapiens (human)	CSF3R,DAPK2,EDNRB,FIGF,FZD5,HHIP,JAK1,JUN,LAMA3,PDGFRA,ZBTB16,CCND1,CXCL12,FGF14,IGF1,MMP1,MMP2,TCF7L2,TGFB3	Dilated cardiomyopathy - Homo sapiens (human)	ADRB1,ITGA10,TNNC1,TTN,DES,IGF1,ITGB4,ITGB8,PLN,TGFB3	0.023
hsa05202	hsa05205	Transcriptional misregulation in cancer - Homo sapiens (human)	DEFA3,FLT1,IL1R2,NFKBIZ,ZBTB16,CCND2,IGF1,PLAU,PROM1,SIX1,SIX4	Proteoglycans in cancer - Homo sapiens (human)	CAV2,FZD5,HBEGF,THBS1,ANK2,CCND1,FLNC,IGF1,MMP2,PLAU	0.012
hsa05202	hsa05206	Transcriptional misregulation in cancer - Homo sapiens (human)	DEFA3,FLT1,IL1R2,NFKBIZ,ZBTB16,CCND2,IGF1,PLAU,PROM1,SIX1,SIX4	MicroRNAs in cancer - Homo sapiens (human)	HMOX1,IRS2,MCL1,PDGFRA,THBS1,CCND1,CCND2,CYP24A1,MMP16,PLAU,SERPINB5,SOX4,TNC,TP63	0.014
hsa05202	hsa05219	Transcriptional misregulation in cancer - Homo sapiens (human)	DEFA3,FLT1,IL1R2,NFKBIZ,ZBTB16,CCND2,IGF1,PLAU,PROM1,SIX1,SIX4	Bladder cancer - Homo sapiens (human)	DAPK2,HBEGF,THBS1,CCND1,MMP1,MMP2	0
hsa05202	hsa05410	Transcriptional misregulation in cancer - Homo sapiens (human)	DEFA3,FLT1,IL1R2,NFKBIZ,ZBTB16,CCND2,IGF1,PLAU,PROM1,SIX1,SIX4	Hypertrophic cardiomyopathy (HCM) - Homo sapiens (human)	ITGA10,TNNC1,TTN,DES,IGF1,ITGB4,ITGB8,PRKAA2,TGFB3	0.041
hsa05202	hsa05412	Transcriptional misregulation in cancer - Homo sapiens (human)	DEFA3,FLT1,IL1R2,NFKBIZ,ZBTB16,CCND2,IGF1,PLAU,PROM1,SIX1,SIX4	Arrhythmogenic right ventricular cardiomyopathy (ARVC) - Homo sapiens (human)	ITGA10,CDH2,DES,ITGB4,ITGB8,TCF7L2	0.005
hsa05205	hsa05206	Proteoglycans in cancer - Homo sapiens (human)	CAV2,FZD5,HBEGF,THBS1,ANK2,CCND1,FLNC,IGF1,MMP2,PLAU	MicroRNAs in cancer - Homo sapiens (human)	HMOX1,IRS2,MCL1,PDGFRA,THBS1,CCND1,CCND2,CYP24A1,MMP16,PLAU,SERPINB5,SOX4,TNC,TP63	0.005
hsa05205	hsa05323	Proteoglycans in cancer - Homo sapiens (human)	CAV2,FZD5,HBEGF,THBS1,ANK2,CCND1,FLNC,IGF1,MMP2,PLAU	Rheumatoid arthritis - Homo sapiens (human)	FLT1,JUN,CTSK,CXCL12,HLA-DOA,MMP1,TGFB3	0
hsa05205	hsa05410	Proteoglycans in cancer - Homo sapiens (human)	CAV2,FZD5,HBEGF,THBS1,ANK2,CCND1,FLNC,IGF1,MMP2,PLAU	Hypertrophic cardiomyopathy (HCM) - Homo sapiens (human)	ITGA10,TNNC1,TTN,DES,IGF1,ITGB4,ITGB8,PRKAA2,TGFB3	0
hsa05205	hsa05412	Proteoglycans in cancer - Homo sapiens (human)	CAV2,FZD5,HBEGF,THBS1,ANK2,CCND1,FLNC,IGF1,MMP2,PLAU	Arrhythmogenic right ventricular cardiomyopathy (ARVC) - Homo sapiens (human)	ITGA10,CDH2,DES,ITGB4,ITGB8,TCF7L2	0
hsa05205	hsa05414	Proteoglycans in cancer - Homo sapiens (human)	CAV2,FZD5,HBEGF,THBS1,ANK2,CCND1,FLNC,IGF1,MMP2,PLAU	Dilated cardiomyopathy - Homo sapiens (human)	ADRB1,ITGA10,TNNC1,TTN,DES,IGF1,ITGB4,ITGB8,PLN,TGFB3	0
hsa05206	hsa05219	MicroRNAs in cancer - Homo sapiens (human)	HMOX1,IRS2,MCL1,PDGFRA,THBS1,CCND1,CCND2,CYP24A1,MMP16,PLAU,SERPINB5,SOX4,TNC,TP63	Bladder cancer - Homo sapiens (human)	DAPK2,HBEGF,THBS1,CCND1,MMP1,MMP2	0
hsa05206	hsa05323	MicroRNAs in cancer - Homo sapiens (human)	HMOX1,IRS2,MCL1,PDGFRA,THBS1,CCND1,CCND2,CYP24A1,MMP16,PLAU,SERPINB5,SOX4,TNC,TP63	Rheumatoid arthritis - Homo sapiens (human)	FLT1,JUN,CTSK,CXCL12,HLA-DOA,MMP1,TGFB3	0
hsa05206	hsa05410	MicroRNAs in cancer - Homo sapiens (human)	HMOX1,IRS2,MCL1,PDGFRA,THBS1,CCND1,CCND2,CYP24A1,MMP16,PLAU,SERPINB5,SOX4,TNC,TP63	Hypertrophic cardiomyopathy (HCM) - Homo sapiens (human)	ITGA10,TNNC1,TTN,DES,IGF1,ITGB4,ITGB8,PRKAA2,TGFB3	0
hsa05206	hsa05412	MicroRNAs in cancer - Homo sapiens (human)	HMOX1,IRS2,MCL1,PDGFRA,THBS1,CCND1,CCND2,CYP24A1,MMP16,PLAU,SERPINB5,SOX4,TNC,TP63	Arrhythmogenic right ventricular cardiomyopathy (ARVC) - Homo sapiens (human)	ITGA10,CDH2,DES,ITGB4,ITGB8,TCF7L2	0
hsa05206	hsa05414	MicroRNAs in cancer - Homo sapiens (human)	HMOX1,IRS2,MCL1,PDGFRA,THBS1,CCND1,CCND2,CYP24A1,MMP16,PLAU,SERPINB5,SOX4,TNC,TP63	Dilated cardiomyopathy - Homo sapiens (human)	ADRB1,ITGA10,TNNC1,TTN,DES,IGF1,ITGB4,ITGB8,PLN,TGFB3	0.001
hsa05219	hsa05323	Bladder cancer - Homo sapiens (human)	DAPK2,HBEGF,THBS1,CCND1,MMP1,MMP2	Rheumatoid arthritis - Homo sapiens (human)	FLT1,JUN,CTSK,CXCL12,HLA-DOA,MMP1,TGFB3	0.02
hsa05219	hsa05410	Bladder cancer - Homo sapiens (human)	DAPK2,HBEGF,THBS1,CCND1,MMP1,MMP2	Hypertrophic cardiomyopathy (HCM) - Homo sapiens (human)	ITGA10,TNNC1,TTN,DES,IGF1,ITGB4,ITGB8,PRKAA2,TGFB3	0
hsa05219	hsa05412	Bladder cancer - Homo sapiens (human)	DAPK2,HBEGF,THBS1,CCND1,MMP1,MMP2	Arrhythmogenic right ventricular cardiomyopathy (ARVC) - Homo sapiens (human)	ITGA10,CDH2,DES,ITGB4,ITGB8,TCF7L2	0.002
hsa05219	hsa05414	Bladder cancer - Homo sapiens (human)	DAPK2,HBEGF,THBS1,CCND1,MMP1,MMP2	Dilated cardiomyopathy - Homo sapiens (human)	ADRB1,ITGA10,TNNC1,TTN,DES,IGF1,ITGB4,ITGB8,PLN,TGFB3	0
hsa05323	hsa05410	Rheumatoid arthritis - Homo sapiens (human)	FLT1,JUN,CTSK,CXCL12,HLA-DOA,MMP1,TGFB3	Hypertrophic cardiomyopathy (HCM) - Homo sapiens (human)	ITGA10,TNNC1,TTN,DES,IGF1,ITGB4,ITGB8,PRKAA2,TGFB3	0.03
hsa05323	hsa05412	Rheumatoid arthritis - Homo sapiens (human)	FLT1,JUN,CTSK,CXCL12,HLA-DOA,MMP1,TGFB3	Arrhythmogenic right ventricular cardiomyopathy (ARVC) - Homo sapiens (human)	ITGA10,CDH2,DES,ITGB4,ITGB8,TCF7L2	0
hsa05323	hsa05414	Rheumatoid arthritis - Homo sapiens (human)	FLT1,JUN,CTSK,CXCL12,HLA-DOA,MMP1,TGFB3	Dilated cardiomyopathy - Homo sapiens (human)	ADRB1,ITGA10,TNNC1,TTN,DES,IGF1,ITGB4,ITGB8,PLN,TGFB3	0.038
hsa05410	hsa05412	Hypertrophic cardiomyopathy (HCM) - Homo sapiens (human)	ITGA10,TNNC1,TTN,DES,IGF1,ITGB4,ITGB8,PRKAA2,TGFB3	Arrhythmogenic right ventricular cardiomyopathy (ARVC) - Homo sapiens (human)	ITGA10,CDH2,DES,ITGB4,ITGB8,TCF7L2,	0.028
