# Supplementary material for: Detecting the Molecular System Signatures of Idiopathic Pulmonary Fibrosis through Integrated Genomic Analysis
Source: Sci Rep. 2017 May 8;7:1554. doi: 10.1038/s41598-017-01765-6 (PMC5431532; doi:10.1038/s41598-017-01765-6)
Supplement: Supplementary file 4 — Supplementary Dataset 3 [file 41598_2017_1765_MOESM4_ESM.xls]

## Sheet: overall_0
Supplementary Dataset 3: Differential expression status of miRNA in different microarray and RNA-seq studies, their correlation and final status of miRNA on the basis of majority
miRNAs	GSE21394	GSE32538	GSE27430	SRP033095	PCC of SRP033095 with GSE21394	PCC of SRP033095 with GSE32538	PCC of SRP033095 with GSE27430	Status of miRNAs
hsa-let-7b	up	dw	-	dw	-0.118	0.372	-	DOWN
hsa-let-7c//hsa-let-7c*	up	dw	-	up	0.175	-0.454	0.21	UP
hsa-let-7d//hsa-let-7d	up	dw	dw	dw	-0.569	0.18	0.347	DOWN
hsa-let-7g	up	dw	-	dw	-0.451	0.282	0.125	DOWN
hsa-let-7i	up	dw	-	dw	-	0.173	-0.204	DOWN
hsa-miR-1	up	up	up	-	0.426	0.598	0.494	UP
hsa-miR-100	up	up	-	up	0.32	0.245	-0.13	UP
hsa-miR-106b//hsa-miR-106b*	-	dw	-	dw	-	0.172	0.175	DOWN
hsa-miR-10a*	up	-	up	-	-0.202	-	-0.119	UP
hsa-miR-1228	dw	dw	-	up	-	-0.398	0.242	DOWN
hsa-miR-1249	-	up	-	up	-	0.476	-	UP
hsa-miR-125a-3p	dw	dw	-	-	-0.147	-	-	DOWN
hsa-miR-125b	up	up	-	-	0.229	0.12	-0.278	UP
hsa-miR-126	up	dw	dw	dw	-0.767	0.532	0.562	DOWN
hsa-miR-1287	-	dw	-	dw	-	0.107	-	DOWN
hsa-miR-132//hsa-miR-132*	up	dw	-	up	0.351	-	0.446	UP
hsa-miR-133a	up	up	-	-	0.166	0.229	-0.211	UP
hsa-miR-133b	up	up	up	-	-0.108	-0.186	-0.101	UP
hsa-miR-135b//hsa-miR-135b*	up	up	-	dw	-0.288	-0.32	-0.272	UP
hsa-miR-139-3p	dw	dw	-	-	-0.398	-	-0.496	DOWN
hsa-miR-141//hsa-miR-141*	dw	dw	-	dw	0.323	0.46	-0.182	DOWN
hsa-miR-143	up	up	up	dw	-0.317	0.28	-0.364	UP
hsa-miR-146a	up	dw	-	dw	-0.662	0.13	-0.47	DOWN
hsa-miR-148a//hsa-miR-148a*	up	-	-	up	0.15	-0.17	-0.192	UP
hsa-miR-151-3p	dw	dw	dw	-	-	-	-	DOWN
hsa-miR-154	up	-	up	-	0.144	0.375	0.24	UP
hsa-miR-155//hsa-miR-155*	up	dw	-	up	0.175	0.353	-0.52	UP
hsa-miR-17//hsa-miR-17*	up	dw	dw	dw	0.151	0.323	0.162	DOWN
hsa-miR-181a//hsa-miR-181a*	dw	dw	dw	-	0.171	0.157	0.113	DOWN
hsa-miR-181b	dw	dw	dw	-	0.21	0.54	0.143	DOWN
hsa-miR-181d	dw	dw	dw	-	0.402	0.103	-0.217	DOWN
hsa-miR-184	-	dw	dw	-	0.529	0.138	0.238	DOWN
hsa-miR-18a	-	dw	-	dw	0.236	0.371	-	DOWN
hsa-miR-191	up	dw	-	dw	-0.221	0.136	0.256	DOWN
hsa-miR-193a-5p	dw	dw	-	-	0.505	0.348	0.185	DOWN
hsa-miR-199a-5p	up	dw	up	-	-0.178	0.18	-0.23	UP
hsa-miR-199b-5p	up	-	up	-	0.17	0.486	-	UP
hsa-miR-203	up	dw	dw	-	-	-	-	DOWN
hsa-miR-205	up	up	-	up	0.478	0.358	0.503	UP
hsa-miR-21	up	dw	-	up	0.325	-0.471	-	UP
hsa-miR-210	dw	dw	dw	-	-	0.108	0.207	DOWN
hsa-miR-214	up	up	-	dw	-0.434	0.181	-0.363	UP
hsa-miR-214*	up	-	up	-	-0.48	-	-0.226	UP
hsa-miR-221//hsa-miR-221*	up	dw	-	dw	-	0.249	0.176	DOWN
hsa-miR-222//hsa-miR-222*	-	dw	dw	dw	0.248	-0.141	0.104	DOWN
hsa-miR-223	up	dw	dw	dw	-0.334	-0.452	-0.113	DOWN
hsa-miR-224	up	-	dw	dw	-0.445	-0.212	0.564	DOWN
hsa-miR-23a//hsa-miR-23a*	up	dw	-	dw	-0.54	0.439	-0.183	DOWN
hsa-miR-23b//hsa-miR-23b*	up	up	-	dw	-0.254	0.24	-	UP
hsa-miR-27a//hsa-miR-27a*	up	dw	-	dw	-0.627	0.219	-0.342	DOWN
hsa-miR-28-3p	dw	dw	-	-	-0.199	0.324	-0.218	DOWN
hsa-miR-299-5p	-	up	up	-	0.503	-0.164	0.647	UP
hsa-miR-29a	up	dw	-	up	0.296	-0.411	-	UP
hsa-miR-29c//hsa-miR-29c*	up	dw	-	dw	0.149	0.177	-	DOWN
hsa-miR-302d	up	up	-	-	-0.119	0.428	-	UP
hsa-miR-30a	dw	dw	dw	dw	0.731	0.632	0.461	DOWN
hsa-miR-30b//hsa-miR-30b*	up	dw	dw	dw	-0.496	0.343	0.416	DOWN
hsa-miR-30c-1*	dw	-	dw	-	-	-	-	DOWN
hsa-miR-30c-2*	dw	-	dw	-	-	-	-	DOWN
hsa-miR-30d//hsa-miR-30d*	dw	dw	dw	dw	-	-0.534	0.23	DOWN
hsa-miR-30e//hsa-miR-30e*	dw	dw	-	dw	0.224	-0.518	-	DOWN
hsa-miR-31	up	up	up	up	0.493	0.281	0.538	UP
hsa-miR-31*	up	-	up	-	0.626	-	0.591	UP
hsa-miR-320a	dw	dw	-	dw	0.306	-	-	DOWN
hsa-miR-324-3p	dw	dw	-	-	-	-0.109	0.339	DOWN
hsa-miR-326	-	-	dw	dw	-0.129	-0.141	0.494	DOWN
hsa-miR-328	up	-	-	up	0.237	-0.233	0.593	UP
hsa-miR-33a	dw	-	-	dw	0.107	-0.375	-0.304	DOWN
hsa-miR-33b//hsa-miR-33b*	dw	-	-	dw	0.608	-0.106	-0.158	DOWN
hsa-miR-342-3p	up	dw	dw	-	-0.252	-0.377	-	DOWN
hsa-miR-342-5p	up	dw	dw	-	-0.234	-0.376	-	DOWN
hsa-miR-345	dw	dw	-	-	0.144	-	-0.286	DOWN
hsa-miR-346	dw	dw	-	-	0.361	-0.133	-	DOWN
hsa-miR-34a	up	-	-	up	0.163	-0.167	-	UP
hsa-miR-34b//hsa-miR-34b*	up	up	-	-	0.142	0.374	0.117	UP
hsa-miR-34c-3p	up	up	-	-	0.27	0.535	-	UP
hsa-miR-34c-5p	up	up	-	-	0.306	0.563	0.185	UP
hsa-miR-362-5p	up	dw	dw	-	0.38	-0.4	0.289	DOWN
hsa-miR-363//hsa-miR-363*	up	up	-	-	-	-	-	UP
hsa-miR-375	dw	dw	dw	-	0.182	-0.111	-	DOWN
hsa-miR-376a	-	up	up	-	0.105	0.509	0.49	UP
hsa-miR-376b	up	up	-	-	0.474	-	0.123	UP
hsa-miR-376c	-	up	up	-	0.265	-0.353	0.384	UP
hsa-miR-377//hsa-miR-377*	up	up	up	-	0.301	-0.123	0.53	UP
hsa-miR-378	dw	dw	-	-	-	-	-	DOWN
hsa-miR-379//hsa-miR-379*	up	up	up	-	0.259	0.562	0.123	UP
hsa-miR-381	up	-	up	-	0.273	-	0.485	UP
hsa-miR-382	up	up	up	-	0.425	0.492	0.433	UP
hsa-miR-409-3p	up	up	up	-	-	-	0.26	UP
hsa-miR-410	up	up	up	-	0.598	-0.128	0.586	UP
hsa-miR-411//hsa-miR-411*	-	up	up	-	0.165	0.455	-0.288	UP
hsa-miR-422a	dw	dw	-	-	-0.162	0.177	0.335	DOWN
hsa-miR-423-5p	dw	dw	-	-	-0.358	-0.216	-0.311	DOWN
hsa-miR-425	up	dw	dw	-	0.315	0.132	0.134	DOWN
hsa-miR-429	up	-	-	up	0.396	-	0.158	UP
hsa-miR-486-5p	dw	dw	-	-	-0.486	0.172	-0.213	DOWN
hsa-miR-487b	dw	up	up	-	-0.15	-0.227	0.535	UP
hsa-miR-489	up	dw	dw	-	-0.23	-	-	DOWN
hsa-miR-493*	up	-	up	-	0.244	-	0.316	UP
hsa-miR-495	up	up	up	-	0.238	0.156	0.217	UP
hsa-miR-500	dw	dw	-	-	-	-	-	DOWN
hsa-miR-502-3p	-	dw	dw	-	-0.351	-0.216	-0.112	DOWN
hsa-miR-509-5p	-	up	up	-	0.314	0.281	-0.271	UP
hsa-miR-532-3p	up	dw	dw	-	-0.294	0.559	-	DOWN
hsa-miR-532-5p	up	dw	dw	-	-0.122	0.6	0.355	DOWN
hsa-miR-539	up	up	up	-	0.511	0.11	0.206	UP
hsa-miR-550	dw	dw	-	-	-	-	-	DOWN
hsa-miR-567	up	up	-	dw	-0.336	-0.182	-0.244	UP
hsa-miR-580	dw	-	-	dw	0.511	-0.47	-0.235	DOWN
hsa-miR-593//hsa-miR-593*	dw	up	-	dw	0.423	-0.609	0.293	DOWN
hsa-miR-601	dw	-	-	dw	0.109	0.328	-0.1	DOWN
hsa-miR-623	dw	-	-	dw	0.159	0.126	0.155	DOWN
hsa-miR-627	dw	dw	-	dw	0.125	-0.1	0.182	DOWN
hsa-miR-632	dw	-	-	dw	0.303	-	0.437	DOWN
hsa-miR-634	up	up	-	-	0.593	0.154	0.485	UP
hsa-miR-636	up	dw	-	dw	-0.362	0.169	0.225	DOWN
hsa-miR-638	dw	-	-	dw	0.751	-0.117	0.221	DOWN
hsa-miR-641	dw	-	-	dw	0.215	-	-0.278	DOWN
hsa-miR-650	dw	-	up	up	-	-0.227	0.502	UP
hsa-miR-652	up	dw	dw	dw	-0.278	0.121	0.197	DOWN
hsa-miR-654-3p	up	-	up	-	0.556	-	0.372	UP
hsa-miR-663	dw	dw	-	-	-	-	-	DOWN
hsa-miR-668	dw	-	dw	-	-0.209	-	-0.29	DOWN
hsa-miR-671-5p	dw	dw	-	-	0.441	0.381	0.335	DOWN
hsa-miR-744	up	dw	-	dw	-0.548	0.404	-	DOWN
hsa-miR-765	dw	-	-	dw	0.762	-	0.161	DOWN
hsa-miR-874	dw	dw	-	-	-0.367	-0.362	-	DOWN
hsa-miR-877	dw	up	-	dw	0.341	-0.289	0.594	DOWN
hsa-miR-921	up	up	-	dw	-0.191	-	-	UP
hsa-miR-923	dw	dw	-	-	-	-	-	DOWN
hsa-miR-92a	dw	dw	-	-	0.57	0.585	0.704	DOWN
hsa-miR-92b//hsa-miR-92b*	-	dw	-	dw	-0.171	0.131	0.248	DOWN
hsa-miR-93	-	dw	-	dw	0.124	0.303	0.101	DOWN
hsa-miR-933	dw	dw	-	dw	0.565	0.578	-0.371	DOWN
hsa-miR-939	dw	dw	-	dw	0.654	-0.131	-	DOWN
hsa-miR-99a//hsa-miR-99a*	up	up	-	up	0.178	-0.239	-0.515	UP
